# Supplementary material for: Global Advances in Tomato Virome Research: Current Status and the Impact of High-Throughput Sequencing
Source: Front Microbiol. 2021 May 21;12:671925. doi: 10.3389/fmicb.2021.671925 (PMC8175903; doi:10.3389/fmicb.2021.671925)
Supplement: Supplementary Table 1 — Meta-analysis of the extent of characterization of novel viruses discovered in tomato from 2011 to 2020. [file Table_1.XLSX]

## Sheet: Table S1.Meta-analysis Raw Data
Table S1. Meta-analysis of the extent of characterization of novel viruses discovered in tomato from 2011-2020.
Family	Genus	Novel viruses discovered in tomato (2011-2020)	Acronym	Discovered through HTS?	extraction and library preparation approach	HTS (Illumina) platform used	year of first report	country of first report	ecoregion	primer design for detection	complete genome	gene diversity	genome diversity	survey at large scale	local survey	symptomatology	vector transmission	infectivity on original host	associated symptoms in field	co-infection with other viruses	infectivity on indicator hosts	natural host range	latent infection	total publications evaluated	years after first publication	number of criteria confirmed	First publications/reports (DOI)	Follow-up characterization studies / selected citing publications (DOI)
Alphasatellitidae	unassigned	New alpha-satellite	-	Y	totDNA-RCA	HiSeq2500	2020	Brazil	Neotropic	1	1	0	0	0	1	0	0	0	0	1	0	0	0	1	0	4	(dos Reis et al., 2020)
Alphasatellitidae	Colecusatellite	Tomato leaf curl Cameroon alphasatellite	ToLCCMA	N	N/A	N/A	2011	Cameroon	Afrotropic	0	1	1	1	0	1	0	0	0	0	0	0	0	0	1	9	4	(Leke et al., 2011)
Bromoviridae	Ilarvirus	Solanum nigrum ilarvirus 1	SnIV1	Y	dsRNA	HiSeq3000	2020	France	Palearctic	0	1	0	0	0	1	0	0	0	0	1	0	1	0	1	0	4	(Ma et al., 2020)
Bromoviridae	Ilarvirus	Tomato necrotic streak virus	TomNSV	N	N/A	N/A	2015	USA	Nearctic	1	1	1	1	0	1	1	0	1	1	0	1	1	0	2	5	10	(Adkins et al., 2015)	(Badillo-Vargas et al., 2016)
Geminiviridae	Begomovirus	New Begomovirus Species #1	-	Y	totDNA-RCA	HiSeq2500	2020	Brazil	Neotropic	1	1	0	0	0	1	0	0	0	0	1	0	0	0	0	0	4	(dos Reis et al., 2020)
Geminiviridae	Begomovirus	New Begomovirus Species #2	-	Y	totDNA-RCA	HiSeq2500	2020	Brazil	Neotropic	1	1	0	0	0	1	0	0	0	0	1	0	0	0	0	0	4	(dos Reis et al., 2020)
Geminiviridae	Begomovirus	New Begomovirus Species #3	-	Y	totDNA-RCA	HiSeq2500	2020	Brazil	Neotropic	1	1	0	0	0	1	0	0	0	0	1	0	0	0	0	0	4	(dos Reis et al., 2020)
Geminiviridae	Begomovirus	Pepper leafroll virus	PepLRV	N	N/A	N/A	2014	Peru	Neotropic	1	1	1	1	1	1	1	0	1	1	0	1	1	0	2	6	11	(Martínez-Ayala et al., 2014)	(Fiallo-Olivé et al., 2019)
Geminiviridae	Begomovirus	Pepper yellow leaf curl Aceh virus	PepYLCAV	N	N/A	N/A	2019	Indonesia	Indo-Malay	1	1	1	1	0	1	0	0	0	1	0	0	0	0	1	1	6	(Kesumawati et al., 2019)
Geminiviridae	Begomovirus	Tomato apical leaf curl virus	ToALCV	N	N/A	N/A	2018	Argentina	Neotropic	1	1	1	1	0	1	1	0	1	1	0	0	0	0	1	2	8	(Vaghi Medina et al., 2018)
Geminiviridae	Begomovirus	Tomato chlorotic leaf curl virus	ToCLCV	N	N/A	N/A	2019	Brazil	Neotropic	0	1	1	1	0	1	0	0	0	1	0	1	0	0	1	1	6	(Quadros et al., 2019)
Geminiviridae	Begomovirus	﻿Tomato chlorotic leaf distortion virus	TCLDV	N	N/A	N/A	2011	Venezuela	Neotropic	0	1	1	1	0	1	1	0	1	1	0	0	0	0	1	9	7	(Zambrano et al., 2011)
Geminiviridae	Begomovirus	Tomato dwarf leaf virus	ToDLV	N	N/A	N/A	2012	Argentina	Neotropic	1	1	1	1	0	1	1	0	1	1	0	0	0	0	1	8	8	(Vaghi Medina et al., 2012)
Geminiviridae	Begomovirus	Tomato interveinal chlorosis virus	ToICV	N	N/A	N/A	2012	Brazil	Neotropic	0	1	1	1	0	1	0	0	0	1	1	0	0	0	1	8	6	(Albuquerque et al., 2012)
Geminiviridae	Begomovirus	Tomato interveinal chlorosis virus-2	ToICV2	Y	totDNA-RCA	HiSeq2000	2019	Brazil	Neotropic	1	1	0	1	0	1	0	0	0	1	0	0	0	0	1	1	5	(Rego-Machado et al., 2019)
Geminiviridae	Begomovirus	Tomato latent virus	TLV	N	N/A	N/A	2016	Cuba	Neotropic	1	1	1	1	0	1	1	0	0	1	1	0	0	0	1	4	8	(Fuentes et al., 2016)
Geminiviridae	Begomovirus	Tomato leaf curl Burkina Faso virus	ToLCBFV	N	N/A	N/A	2016	Burkina Faso	Afrotropic	0	1	1	1	0	1	1	0	0	1	0	0	0	0	1	4	6	(Ouattara et al., 2017)
Geminiviridae	Begomovirus	Tomato leaf curl Cameroon virus	ToLCCMV	N	N/A	N/A	2011	Cameroon	Afrotropic	0	1	1	1	0	1	0	0	0	0	0	0	0	0	1	9	4	(Leke et al., 2011)
Geminiviridae	Begomovirus	Tomato leaf curl Kunene virus	ToLCKunV	N	N/A	N/A	2020	Namibia	Afrotropic	0	1	1	1	0	1	0	0	0	0	0	0	0	0	1	0	4	(Lett et al., 2020)
Geminiviridae	Begomovirus	Tomato leaf curl Liwa virus	ToLCLV	N	N/A	N/A	2014	Oman	Palearctic	1	1	1	1	0	1	1	0	1	1	1	1	0	0	1	6	10	(Khan et al., 2014)
Geminiviridae	Begomovirus	Tomato leaf curl Mahé virus	ToLCMahV	N	N/A	N/A	2018	Seychelles	Afrotropic	0	1	1	0	1	0	0	0	0	0	0	0	0	0	1	2	3	(Scussel et al., 2018)
Geminiviridae	Begomovirus	Tomato leaf curl Oman virus	ToLCOMV	N	N/A	N/A	2011	Oman	Palearctic	1	1	1	1	0	1	1	0	1	1	1	1	0	0	1	9	10	(Idris et al., 2011)
Geminiviridae	Begomovirus	Tomato leaf curl purple vein virus	ToLCPVV	N	N/A	N/A	2018	Brazil	Neotropic	1	1	1	1	0	1	1	0	1	1	1	1	0	0	1	2	10	(Macedo et al., 2018)
Geminiviridae	Begomovirus	Tomato leaf deformation virus	ToLDeV	N	N/A	N/A	2011	Peru	Neotropic	1	1	1	1	0	1	1	0	1	1	0	1	0	0	1	9	9	(Márquez-Martín et al., 2011)
Geminiviridae	Begomovirus	Tomato mottle wrinkle virus	ToMoWV	N	N/A	N/A	2015	Argentina	Neotropic	1	1	1	0	0	1	1	0	1	1	0	0	0	0	1	5	7	(Vaghi Medina et al., 2015)
Geminiviridae	Begomovirus	Tomato rugose yellow leaf curl virus	ToRYLCV	N	N/A	N/A	2012	Uruguay	Neotropic	1	1	1	1	0	1	1	0	1	1	0	0	0	0	2	8	8	(Márquez-Martín et al., 2012)	(Guerrero et al., 2013)
Geminiviridae	Begomovirus	Tomato twisted leaf virus	ToTLV	N	N/A	N/A	2019	Venezuela	Neotropic	1	1	1	1	1	0	1	1	0	1	1	1	0	0	1	1	10	(Romay et al., 2019)
Geminiviridae	Begomovirus	Tomato vein clearing leaf deformation virus	ToVCLDeV	N	N/A	N/A	2020	Argentina	Neotropic	1	1	1	1	0	1	1	0	1	0	0	0	0	0	1	0	7	(Vaghi Medina et al., 2020)
Geminiviridae	Begomovirus	Tomato wrinkled mosaic virus	ToWMV	N	N/A	N/A	2018	Venezuela	Neotropic	0	1	1	1	0	1	0	0	0	0	0	0	0	0	1	2	4	(Romay et al., 2018)
Geminiviridae	Begomovirus	Tomato yellow margin leaf curl virus	TYMLCV	N	N/A	N/A	2013	Venezuela	Neotropic	1	1	1	1	0	1	1	0	1	1	0	0	0	0	1	7	8	(Nava et al., 2013)
Geminiviridae	unassigned	Tomato associated geminivirus 1	TaGV1	Y	totDNA-RCA	HiSeq2500	2017	Brazil	Neotropic	1	1	1	1	0	1	1	0	1	0	0	1	0	0	1	3	8	(Fontenele et al., 2017)
Genomoviridae	Gemycircularvirus	Plant-associated genomovirus 2	-	Y	totDNA-RCA	HiSeq2500	2020	Brazil	Neotropic	1	1	0	0	0	1	0	0	0	0	1	0	0	0	0	0	4	(dos Reis et al., 2020)
Iflaviridae	Iflavirus	Tomato matilda virus	TMaV	Y	total RNA	GAIIx	2015	Australia	Australasia	1	1	1	0	0	0	0	0	0	0	0	1	0	0	1	5	4	(Saqib et al., 2015)
Kitaviridae	Blunervirus	Tomato fruit blotch virus	ToFBV	Y	totRNA-RD	Illumina N/I	2020	Italy	Palearctic	1	1	0	1	1	1	0	0	0	0	0	0	0	0	1	0	5	(Ciuffo et al., 2020)
Phenuiviridae	Tenuivirus	Melon chlorotic spot virus	MeCSV	Y	sRNA	HiSeq	2019	France	Palearctic	1	1	1	1	0	0	1	0	1	1	0	1	1	0	1	1	9	(Lecoq et al., 2019)
Potyviridae	Potyvirus	Tomato necrotic stunt virus	ToNSV	Y	sRNA	GA IIx	2012	Mexico	Nearctic	1	1	1	1	0	1	1	0	1	1	1	1	1	0	3	8	11	(Li et al., 2012)	(Li and Ling, 2014)	(Li et al., 2014)
Rhabdoviridae	Cytorhabdovirus	Tomato yellow mottle-associated virus	TYMaV	Y	sRNA	HiSeq2500	2017	China	Indo-Malay	1	1	0	1	0	1	0	0	0	1	1	0	0	0	1	3	6	(Xu et al., 2017)
Tollecusatellitidae	Betasatellite	Tomato leaf curl Hajipur betasatellite	ToLCHLB	N	N/A	N/A	2013	India	Indo-Malay	1	1	1	1	0	1	1	0	1	1	1	0	0	0	1	7	9	(Kumar et al., 2013)
Tollecusatellitidae	Betasatellite	Tomato leaf curl Togo betasatellite	ToLCTGB	N	N/A	N/A	2012	Togo	Afrotropic	1	1	1	1	1	1	1	0	1	1	1	1	0	0	1	8	11	(Kon and Gilbertson, 2012)
Tospoviridae	Orthotospovirus	Pepper necrotic spot virus	PNSV	N	N/A	N/A	2012	Peru	Neotropic	1	0	1	0	0	1	1	0	1	0	0	1	1	0	1	8	7	(Torres et al., 2012)
Tospoviridae	Orthotospovirus	Tomato necrotic ringspot virus	TNRSV	N	N/A	N/A	2011	Thailand	Indo-Malay	1	0	1	0	0	1	1	1	1	1	1	1	0	0	1	9	9	(Seepiban et al., 2011)
Tospoviridae	Orthotospovirus	Tomato necrotic spot virus	TNSV	N	N/A	N/A	2014	China	Indo-Malay	0	0	1	0	0	1	1	0	1	0	1	1	0	0	1	6	6	(Yin et al., 2014)
Tymoviridae	Tymovirus	Tomato blistering mosaic tymovirus	ToBMV	N	N/A	N/A	2013	Brazil	Neotropic	1	1	1	0	0	1	1	0	1	1	0	1	1	0	2	7	9	(de Oliveira et al., 2013)	(Melo et al., 2014)
Virgaviridae	Tobamovirus	Tomato brown rugose fruit virus	ToBRFV	N	N/A	N/A	2016	Jordan	Palearctic	1	1	1	1	1	1	1	1	1	1	1	1	1	0	4	4	13	(Salem et al., 2016)	(Luria et al., 2017)	(Levitzky et al., 2019)	(van de Vossenberg et al., 2020)
Virgaviridae	Tobamovirus	Tomato mottle mosaic virus	ToMMV	Y	sRNA	HiSeq2000	2013	Mexico	Nearctic	1	1	1	1	1	1	1	0	1	1	0	1	1	0	4	7	11	(Li et al., 2013)	(Li et al., 2017)	(Sui et al., 2016)	(Ambrós et al., 2016)

## Sheet: Abbreviations, Legends
Abbreviation
ssDNA	circular, positive sense, single stranded DNA (Group I)
(+)ssRNA	linear, positive/messenger sense, single stranded RNA (Group IV)
(-)ssRNA	linear, negative sense, single stranded RNA (Group V, wherein Tospoviridae and Phenuiviridae undergo ambisense transcription)
dsRNA	double stranded RNA (Group III)
total DNA-RCA	total DNA with rolling circle amplification
total RNA-RD	total RNA with rRNA depletion
sRNA	small RNA
N/A	not appplicable
Legend:
1 or Y	- means yes or affirmative
0 or N	- means no or not affirmative

## Sheet: Framework (2)
													#REF!	#REF!
													#REF!	#REF!
													#REF!	#REF!
													#REF!	#REF!
#REF!	#REF!
#REF!	#REF!
													#REF!	#REF!
													#REF!	#REF!
													#REF!	#REF!
													#REF!	#REF!
				#REF!	#REF!		#REF!	#REF!		#REF!	#REF!
