# Supplementary material for: Global Advances in Tomato Virome Research: Current Status and the Impact of High-Throughput Sequencing
Source: Front Microbiol. 2021 May 21;12:671925. doi: 10.3389/fmicb.2021.671925 (PMC8175903; doi:10.3389/fmicb.2021.671925)
Supplement: Supplementary Table 2 — Summary list of all viruses with tomato indicated as host based on review of literature and different databases. [file Table_2.XLSX]

## Sheet: TImeline
	TIMELINE for Tomato viromeReview Paper		JAN					FEB					MAR
													02-07	09-14	16-21	23-28
	Title
	In Brief
	Graphical Abstract
	Introduction
	Topics	Global prevalence of novel and emerging of tomato viruses
		HTS and phylogenomics are key in virome discovery
		Geometagenomics is the new ecological virology benchmark
	Tables	Emerging tomato virus diseases revealed using HTS
		Appraoches in virome discovery of tomato and other crops
	Figures	Dynamics in tomato agroecology
		Heatmap of viruses reported in tomato globally
		Phylogenomic and metagenomic approach in virome discovery
	Other Sections / General Polishing	Literatures and Literature Cited, Acknowledgement
		Proof Reading to Submission

## Sheet: All Tomato Viruses
Table S2. Summary list of all viruses with tomato indicated as host based on review of literature and different databases.
Family	Genus	Virus Name
Alphaflexiviridae	Potexvirus	Pepino mosaic virus
Alphaflexiviridae	Potexvirus	Potato virus X
Alphasatellitidae	Ageyesisatellite	Ageratum yellow vein Singapore alphasatellite
Alphasatellitidae	Clecrusatellite	Tomato yellow spot alphasatellite
Alphasatellitidae	Clecrusatellite	Tomato leaf curl New Delhi alphasatellite
Alphasatellitidae	Clecrusatellite	Tomato leaf curl Virudhunagar alphasatellite
Alphasatellitidae	Colecusatellite	Tomato leaf curl Buea alphasatellite
Alphasatellitidae	Colecusatellite	Tomato leaf curl Pakistan alphasatellite
Alphasatellitidae	Colecusatellite	Tomato leaf curl Cameroon alphasatellite
Alphasatellitidae	Colecusatellite	Cotton leaf curl Burawela alphasatellite
Alphasatellitidae	Colecusatellite	Tomato yellow leaf curl China alphasatellite
Alphasatellitidae	Colecusatellite	Tomato yellow leaf curl Yunnan alphasatellite
Alphasatellitidae	Colecusatellite	Tomato yellow leaf curl Thailand alphasatellite
Alphasatellitidae	Colecusatellite	Cotton leaf curl Geriza alphasatellite
Alphasatellitidae	Colecusatellite	Ageratum yellow vein China alphasatellite
Alphasatellitidae	Colecusatellite	Sunflower leaf curl Karnataka alphasatellite
Alphasatellitidae	unassigned	Sida yellow vein China alphasatellite
Alphasatellitidae	unassigned	‘new alpha-satellite’
Amalgaviridae	Amalgavirus	Southern tomato virus
Betaflexiviridae	Carlavirus	Potato virus H
Betaflexiviridae	Carlavirus	Potato virus M
Betaflexiviridae	Carlavirus	Potato virus S
Betaflexiviridae	Carlavirus	Cowpea mild mottle virus
Bromoviridae	Alfamovirus	Alfalfa mosaic virus
Bromoviridae	Anulavirus	Pelargonium zonate spot virus
Bromoviridae	Cucumovirus	Tomato aspermy virus
Bromoviridae	Cucumovirus	Cucumber mosaic virus
Bromoviridae	Ilarvirus	Tomato necrotic streak virus
Bromoviridae	Ilarvirus	Tomato necrotic spot virus
Bromoviridae	Ilarvirus	Parietaria mottle virus
Bromoviridae	Ilarvirus	Solanum nigrum ilarvirus 1
Bromoviridae	Ilarvirus	Spinach latent virus
Bromoviridae	Ilarvirus	Tobacco streak virus
Closteroviridae	Crinivirus	Lettuce chlorosis virus
Closteroviridae	Crinivirus	Potato yellow vein virus
Closteroviridae	Crinivirus	Tomato chlorosis virus
Closteroviridae	Crinivirus	Tomato infectious chlorosis virus
Geminiviridae	Becurtovirus	Beet curly top Iran virus
Geminiviridae	Begomovirus	Ageratum enation virus
Geminiviridae	Begomovirus	Ageratum yellow vein Hualian virus
Geminiviridae	Begomovirus	Ageratum yellow vein China virus
Geminiviridae	Begomovirus	Ageratum yellow vein virus
Geminiviridae	Begomovirus	Bean golden mosaic virus
Geminiviridae	Begomovirus	Chilli leaf curl virus
Geminiviridae	Begomovirus	Chino del tomate Amazonas virus
Geminiviridae	Begomovirus	Chino del tomate virus
Geminiviridae	Begomovirus	Cotton leaf curl Burewala virus
Geminiviridae	Begomovirus	Cotton leaf curl Geriza virus
Geminiviridae	Begomovirus	Cotton leaf curl Kokhran virus
Geminiviridae	Begomovirus	Cotton leaf curl Multan virus
Geminiviridae	Begomovirus	Croton yellow vein mosaic virus
Geminiviridae	Begomovirus	Eupatorium yellow vein virus
Geminiviridae	Begomovirus	Euphorbia yellow mosaic
Geminiviridae	Begomovirus	Honeysuckle yellow vein virus
Geminiviridae	Begomovirus	Lindernia anagallis yellow vein virus
Geminiviridae	Begomovirus	Malvastrum yellow vein virus
Geminiviridae	Begomovirus	Melon chlorotic leaf curl virus
Geminiviridae	Begomovirus	Merremia mosaic virus
Geminiviridae	Begomovirus	Mungbean yellow mosaic Indian virus
Geminiviridae	Begomovirus	Papaya leaf curl China virus
Geminiviridae	Begomovirus	Pedilanthus leaf curl virus
Geminiviridae	Begomovirus	Pepper golden mosaic virus
Geminiviridae	Begomovirus	Pepper huasteco yellow vein virus
Geminiviridae	Begomovirus	Pepper leafroll virus
Geminiviridae	Begomovirus	Pepper yellow leaf curl Aceh virus
Geminiviridae	Begomovirus	Pepper yellow leaf curl Indonesia virus
Geminiviridae	Begomovirus	Pepper yellow leaf curl Thailand virus
Geminiviridae	Begomovirus	Pepper yellow vein Mali virus
Geminiviridae	Begomovirus	Peru tomato mosaic virus
Geminiviridae	Begomovirus	Potato yellow mosaic Panama virus
Geminiviridae	Begomovirus	Potato yellow mosaic Trinidad virus
Geminiviridae	Begomovirus	Sida micrantha mosaic virus
Geminiviridae	Begomovirus	Tobacco curly shoot virus
Geminiviridae	Begomovirus	Tobacco leaf curl Japan virus
Geminiviridae	Begomovirus	Tobacco leaf curl Kochi virus
Geminiviridae	Begomovirus	Tobacco leaf curl Thailand virus
Geminiviridae	Begomovirus	Tobacco leaf curl virus
Geminiviridae	Begomovirus	Tomato bright yellow mosaic virus
Geminiviridae	Begomovirus	Tomato bright yellow mottle virus
Geminiviridae	Begomovirus	Tomato chino La Paz virus
Geminiviridae	Begomovirus	Tomato chlorotic leaf curl virus
Geminiviridae	Begomovirus	Tomato chlorotic leaf distortion virus
Geminiviridae	Begomovirus	Tomato chlorotic mottle Guyane virus
Geminiviridae	Begomovirus	Tomato chlorotic mottle virus
Geminiviridae	Begomovirus	Tomato common mosaic virus
Geminiviridae	Begomovirus	Tomato curly stunt virus
Geminiviridae	Begomovirus	Tomato dwarf leaf virus
Geminiviridae	Begomovirus	Tomato enation leaf curl virus
Geminiviridae	Begomovirus	Tomato golden leaf distortion virus
Geminiviridae	Begomovirus	Tomato golden leaf spot virus
Geminiviridae	Begomovirus	Tomato golden mosaic virus
Geminiviridae	Begomovirus	Tomato golden mottle virus
Geminiviridae	Begomovirus	Tomato golden vein virus
Geminiviridae	Begomovirus	Tomato interveinal chlorosis virus
Geminiviridae	Begomovirus	Tomato latent virus
Geminiviridae	Begomovirus	Tomato leaf curl Anjouan virus
Geminiviridae	Begomovirus	Tomato leaf curl Arusha virus
Geminiviridae	Begomovirus	Tomato leaf curl Barka virus
Geminiviridae	Begomovirus	Tomato leaf curl Bangalore virus
Geminiviridae	Begomovirus	Tomato leaf curl Bangladesh virus
Geminiviridae	Begomovirus	Tomato leaf curl Burkina Faso virus
Geminiviridae	Begomovirus	Tomato leaf curl Cebu virus
Geminiviridae	Begomovirus	Tomato leaf curl China virus
Geminiviridae	Begomovirus	Tomato leaf curl Comoros virus
Geminiviridae	Begomovirus	Tomato leaf curl Cotabato virus
Geminiviridae	Begomovirus	Tomato leaf curl Diana virus
Geminiviridae	Begomovirus	Tomato leaf curl Gandhinagar virus
Geminiviridae	Begomovirus	Tomato leaf curl Ghana virus
Geminiviridae	Begomovirus	Tomato leaf curl Guangdong virus
Geminiviridae	Begomovirus	Tomato leaf curl Guangxi virus
Geminiviridae	Begomovirus	Tomato leaf curl Gujarat virus
Geminiviridae	Begomovirus	Tomato leaf curl Hainan virus
Geminiviridae	Begomovirus	Tomato leaf curl Hanoi virus
Geminiviridae	Begomovirus	Tomato leaf curl Hsinchu virus
Geminiviridae	Begomovirus	Tomato leaf curl Iran virus
Geminiviridae	Begomovirus	Tomato leaf curl Japan virus
Geminiviridae	Begomovirus	Tomato leaf curl Java virus
Geminiviridae	Begomovirus	Tomato leaf curl Joydebpur virus
Geminiviridae	Begomovirus	Tomato leaf curl Karnataka virus
Geminiviridae	Begomovirus	Tomato leaf curl Karnataka virus 2
Geminiviridae	Begomovirus	Tomato leaf curl Karnataka virus 3
Geminiviridae	Begomovirus	Tomato leaf curl Kerala virus
Geminiviridae	Begomovirus	Tomato leaf curl Kumasi virus
Geminiviridae	Begomovirus	Tomato leaf curl Laos virus
Geminiviridae	Begomovirus	Tomato leaf curl Liwa virus
Geminiviridae	Begomovirus	Tomato leaf curl Madagascar virus
Geminiviridae	Begomovirus	Tomato leaf curl Mahe virus
Geminiviridae	Begomovirus	Tomato leaf curl Malaysia virus
Geminiviridae	Begomovirus	Tomato leaf curl Mali virus
Geminiviridae	Begomovirus	Tomato leaf curl Mayotte virus
Geminiviridae	Begomovirus	Tomato leaf curl Mindanao virus
Geminiviridae	Begomovirus	Tomato leaf curl Moheli virus
Geminiviridae	Begomovirus	Tomato leaf curl Namakely virus
Geminiviridae	Begomovirus	Tomato leaf curl New Delhi virus
Geminiviridae	Begomovirus	Tomato leaf curl New Delhi virus 2
Geminiviridae	Begomovirus	Tomato leaf curl New Delhi virus 4
Geminiviridae	Begomovirus	Tomato leaf curl New Delhi virus 5
Geminiviridae	Begomovirus	Tomato leaf curl Nigeria virus
Geminiviridae	Begomovirus	Tomato leaf curl Oman virus
Geminiviridae	Begomovirus	Tomato leaf curl Palampur virus
Geminiviridae	Begomovirus	Tomato leaf curl Patna virus
Geminiviridae	Begomovirus	Tomato leaf curl Philippines virus
Geminiviridae	Begomovirus	Tomato leaf curl Pune virus
Geminiviridae	Begomovirus	Tomato leaf curl purple vein virus
Geminiviridae	Begomovirus	Tomato leaf curl Rajasthan virus
Geminiviridae	Begomovirus	Tomato leaf curl Ranchi virus
Geminiviridae	Begomovirus	Tomato leaf curl Seychelles virus
Geminiviridae	Begomovirus	Tomato leaf curl Sinaloa virus
Geminiviridae	Begomovirus	Tomato leaf curl Sri Lanka virus
Geminiviridae	Begomovirus	Tomato leaf curl Sudan virus
Geminiviridae	Begomovirus	Tomato leaf curl Sulawesi virus
Geminiviridae	Begomovirus	Tomato leaf curl Taiwan virus
Geminiviridae	Begomovirus	Tomato leaf curl Tanzania virus
Geminiviridae	Begomovirus	Tomato leaf curl Toliara virus
Geminiviridae	Begomovirus	Tomato leaf curl Uganda virus
Geminiviridae	Begomovirus	Tomato leaf curl Vietnam virus
Geminiviridae	Begomovirus	Tomato leaf curl virus
Geminiviridae	Begomovirus	Tomato leaf deformation virus
Geminiviridae	Begomovirus	Tomato leaf distortion virus
Geminiviridae	Begomovirus	Tomato mild mosaic virus
Geminiviridae	Begomovirus	Tomato mild yellow leaf curl Aragua virus
Geminiviridae	Begomovirus	Tomato mosaic Havana virus
Geminiviridae	Begomovirus	Tomato mottle leaf curl virus
Geminiviridae	Begomovirus	Tomato mottle Taino virus
Geminiviridae	Begomovirus	Tomato mottle virus
Geminiviridae	Begomovirus	Tomato mottle wrinkle virus
Geminiviridae	Begomovirus	Tomato rugose mosaic virus
Geminiviridae	Begomovirus	Tomato rugose yellow leaf curl virus
Geminiviridae	Begomovirus	Tomato severe leaf curl Kalakada virus
Geminiviridae	Begomovirus	Tomato severe leaf curl virus
Geminiviridae	Begomovirus	Tomato severe rugose virus
Geminiviridae	Begomovirus	Tomato twisted leaf virus
Geminiviridae	Begomovirus	Tomato wrinkled mosaic virus
Geminiviridae	Begomovirus	Tomato yellow leaf curl Axarquia virus
Geminiviridae	Begomovirus	Tomato yellow leaf curl China virus
Geminiviridae	Begomovirus	Tomato yellow leaf curl Guangdong virus
Geminiviridae	Begomovirus	Tomato yellow leaf curl Indonesia virus
Geminiviridae	Begomovirus	Tomato yellow leaf curl Kanchanaburi virus
Geminiviridae	Begomovirus	Tomato yellow leaf curl Malaga virus
Geminiviridae	Begomovirus	Tomato yellow leaf curl Mali virus
Geminiviridae	Begomovirus	Tomato yellow leaf curl Sardinia virus
Geminiviridae	Begomovirus	Tomato yellow leaf curl Saudi virus
Geminiviridae	Begomovirus	Tomato yellow leaf curl Shuangbai virus
Geminiviridae	Begomovirus	Tomato yellow leaf curl Thailand virus
Geminiviridae	Begomovirus	Tomato yellow leaf curl Vietnam virus
Geminiviridae	Begomovirus	Tomato yellow leaf curl virus
Geminiviridae	Begomovirus	Tomato yellow leaf curl Yunnan virus
Geminiviridae	Begomovirus	Tomato yellow leaf distortion virus
Geminiviridae	Begomovirus	Tomato yellow margin leaf curl virus
Geminiviridae	Begomovirus	Tomato yellow mosaic virus
Geminiviridae	Begomovirus	Tomato yellow mottle virus
Geminiviridae	Begomovirus	Tomato yellow spot virus
Geminiviridae	Begomovirus	Tomato yellow vein streak virus
Geminiviridae	Begomovirus	Tomato interveinal chlorosis virus-2
Geminiviridae	Begomovirus	Tomato vein clearing leaf deformation virus
Geminiviridae	Begomovirus	Tomato leaf curl Kunene virus
Geminiviridae	Begomovirus	Tomato leaf curl Cameroon virus
Geminiviridae	Begomovirus	‘new Begomovirus Species #1’
Geminiviridae	Begomovirus	‘new Begomovirus Species #2’
Geminiviridae	Begomovirus	‘new Begomovirus Species #3’
Geminiviridae	Capulavirus	Euphorbia caput-medusae latent virus
Geminiviridae	Curtovirus	Beet curly top virus
Geminiviridae	Mastrevirus	Chickpea chlorotic dwarf virus-tomato
Geminiviridae	Topocuvirus	Tomato pseudo-curly top virus
Geminiviridae	unassigned	Tomato apical leaf curl virus
Geminiviridae	unassigned	‘tomato associated geminivirus 1’
Genomoviridae	Genomovirus	‘plant-associated genomovirus 2’
Iflaviridae	Iflavirus	Tomato matilda virus
Kitaviridae	Blunervirus	Tomato fruit blotch virus
Luteoviridae	Polerovirus	Turnip yellows virus
Luteoviridae	Polerovirus	Potato leafroll virus
Nanoviridae	Nanovirus	Milk vetch dwarf virus
Phenuiviridae	Tenuivurus	Melon chlorotic spot virus
Pospiviroidae	Pospiviroid	Tomato apical stunt viroid
Pospiviroidae	Pospiviroid	Tomato chlorotic dwarf viroid
Pospiviroidae	Pospiviroid	Tomato planta macho viroid
Pospiviroidae	Pospiviroid	Pepper chat fruit viroid
Pospiviroidae	Pospiviroid	Potato spindle tuber viroid
Pospiviroidae	Pospiviroid	Chrysanthemum stunt viroid
Pospiviroidae	Pospiviroid	Columnea latent viroid
Pospiviroidae	Pospiviroid	Citrus exocortis viroid
Potyviridae	Ipomovirus	Tomato mild mottle virus
Potyviridae	Potyvirus	Peru tomato mosaic virus
Potyviridae	Potyvirus	Tomato necrotic stunt virus
Potyviridae	Potyvirus	Tobacco etch virus
Potyviridae	Potyvirus	Mediterranean ruda virus
Potyviridae	Potyvirus	Wild potato mosaic virus
Potyviridae	Potyvirus	Wild tomato mosaic virus
Potyviridae	Potyvirus	Pepper mottle virus
Potyviridae	Potyvirus	Pepper veinal mottle virus
Potyviridae	Potyvirus	Pepper yellow mosaic virus
Potyviridae	Potyvirus	Tobacco vein banding mosaic virus
Potyviridae	Potyvirus	Potato virus A
Potyviridae	Potyvirus	Potato virus Y
Potyviridae	Potyvirus	Henbane mosaic virus
Potyviridae	Potyvirus	Chili veinal mottle virus
Rhabdoviridae	Alphanucleorhabdovirus	Physostegia chlorotic mottle virus
Rhabdoviridae	Alphanucleorhabdovirus	Eggplant mottled dwarf virus
Rhabdoviridae	Cytorhabdovirus	Tomato yellow mottle-associated virus
Secoviridae	Cheravirus	Cherry rasp leaf virus-tomato
Secoviridae	Nepovirus	Tomato black ring virus
Secoviridae	Nepovirus	Tomato ringspot virus
Secoviridae	Nepovirus	Tobacco ringspot virus
Secoviridae	Torradovirus	Tomato marchitez virus
Secoviridae	Torradovirus	Tomato necrotic dwarf virus
Secoviridae	Torradovirus	Tomato torrado virus
Secoviridae	Torradovirus	Tomato chocolate spot virus
Secoviridae	Torradovirus	Tomato chocolàte virus
Tolecusatellitidae	Betasatellite	Ageratum yellow vein betasatellite
Tolecusatellitidae	Betasatellite	Ageratum leaf curl Cameroon betasatellite
Tolecusatellitidae	Betasatellite	Chili leaf curl betasatellite
Tolecusatellitidae	Betasatellite	Cotton leaf curl Gezira betasatellite
Tolecusatellitidae	Betasatellite	Honeysuckle yellow vein betasatellite
Tolecusatellitidae	Betasatellite	Tobacco leaf curl Japan betasatellite
Tolecusatellitidae	Betasatellite	Tobacco leaf curl Yunnan betasatellite
Tolecusatellitidae	Betasatellite	Tomato begomovirus satellite DNA beta
Tolecusatellitidae	Betasatellite	Tomato leaf curl Hajipur betasatellite
Tolecusatellitidae	Betasatellite	Tomato leaf curl Bangalore betasatellite
Tolecusatellitidae	Betasatellite	Tomato leaf curl Bangladesh betasatellite
Tolecusatellitidae	Betasatellite	Tomato leaf curl betasatellite
Tolecusatellitidae	Betasatellite	Tomato leaf curl China betasatellite
Tolecusatellitidae	Betasatellite	Tomato leaf curl Gandhinagar betasatellite
Tolecusatellitidae	Betasatellite	Tomato leaf curl Joydebpur betasatellite
Tolecusatellitidae	Betasatellite	Tomato leaf curl Laguna betasatellite
Tolecusatellitidae	Betasatellite	Tomato leaf curl Laos betasatellite
Tolecusatellitidae	Betasatellite	Tomato leaf curl Malaysia betasatellite
Tolecusatellitidae	Betasatellite	Tomato leaf curl Nepal betasatellite
Tolecusatellitidae	Betasatellite	Tomato leaf curl Patna betasatellite
Tolecusatellitidae	Betasatellite	Tomato leaf curl Philippine betasatellite
Tolecusatellitidae	Betasatellite	Tomato leaf curl Sri Lanka betasatellite
Tolecusatellitidae	Betasatellite	Tomato leaf curl Togo betasatellite
Tolecusatellitidae	Betasatellite	Tomato leaf curl Yemen betasatellite
Tolecusatellitidae	Betasatellite	Tomato leaf curl Yunnan betasatellite
Tolecusatellitidae	Betasatellite	Tomato yellow leaf curl China betasatellite
Tolecusatellitidae	Betasatellite	Tomato yellow leaf curl Rajasthan betasatellite
Tolecusatellitidae	Betasatellite	Tomato yellow leaf curl Shandong betasatellite
Tolecusatellitidae	Betasatellite	Tomato yellow leaf curl Thailand betasatellite
Tolecusatellitidae	Betasatellite	Tomato yellow leaf curl Vietnam betasatellite
Tolecusatellitidae	Betasatellite	Tomato yellow leaf curl Yunnan betasatellite
Tolecusatellitidae	Deltasatellite	Tomato leaf curl deltasatellite
Tolecusatellitidae	Deltasatellite	Tomato yellow leaf distortion deltasatellite 1
Tolecusatellitidae	Deltasatellite	Tomato yellow leaf distortion deltasatellite 2
Tombusviridae	Alphanecrovirus	Olive latent virus 1
Tombusviridae	Tombusvirus	Tomato bushy stunt virus
Tombusviridae	Tombusvirus	Lettuce necrotic stunt virus
Tospoviridae	Orthotospovirus	Alstroemeria necrotic streak virus
Tospoviridae	Orthotospovirus	Capsicum chlorosis virus
Tospoviridae	Orthotospovirus	Groundnut ringspot virus
Tospoviridae	Orthotospovirus	Groundnut bud necrosis virus
Tospoviridae	Orthotospovirus	Impatiens necrotic spot virus
Tospoviridae	Orthotospovirus	Pepper chlorotic spot orthotospovirus
Tospoviridae	Orthotospovirus	Tomato chlorotic spot virus
Tospoviridae	Orthotospovirus	Tomato necrotic ring virus
Tospoviridae	Orthotospovirus	Tomato yellow ring virus
Tospoviridae	Orthotospovirus	Tomato spotted wilt virus
Tospoviridae	Orthotospovirus	Tomato zonate spot virus
Tospoviridae	Orthotospovirus	Watermelon bud necrosis virus
Tospoviridae	Orthotospovirus	Watermelon silver mottle virus
Tospoviridae	Orthotospovirus	Tomato necrotic spot virus
Tospoviridae	Orthotospovirus	Pepper necrotic spot virus
Tospoviridae	Orthotospovirus	Tomato necrotic ringspot virus
Tymoviridae	Tymovirus	Eggplant mosaic virus
Tymoviridae	Tymovirus	Tomato yellow blotch virus
Tymoviridae	Tymovirus	Tomato blistering mosaic virus
Virgaviridae	Tobamovirus	Pepper mild mottle virus
Virgaviridae	Tobamovirus	Tomato brown rugose fruit virus
Virgaviridae	Tobamovirus	Tobacco mild green mosaic virus
Virgaviridae	Tobamovirus	Tobacco mosaic virus
Virgaviridae	Tobamovirus	Tomato mosaic virus
Virgaviridae	Tobamovirus	Tomato mottle mosaic virus
Virgaviridae	Tobravirus	Tobacco rattle virus
Virgaviridae	Tobravirus	Pepper ringspot virus

## Sheet: from NCBI virus 2010-onwards
Accession	SRA_Accession	Release_Date	Species	Genus	Family	Length	Sequence_Type	Nuc_Completeness	Genotype	Segment	Authors	Publications	Geo_Location	USA	Host	Isolation_Source	Collection_Date	BioSample	GenBank_Title
NC_043121		2019-06-28T00:00:00Z	Eupatorium yellow vein virus	Begomovirus	Geminiviridae	2767	RefSeq	complete			Onuki,M., Ueda,S., Hanada,K.		Japan: Kagawa		Solanum lycopersicum		1997		Eupatorium yellow vein virus-[Japan: Kagawa: Tomato: 1997] DNA, complete genome
NC_043122		2019-06-28T00:00:00Z	Tomato golden leaf distortion virus	Begomovirus	Geminiviridae	2630	RefSeq	complete		DNA-A	Fonseca,M.E.N., Boiteux,L.S., Fernandes,N.A.N., Costa,A.F., Lima-Neto,A.F.		Brazil		Solanum lycopersicum		2007-07		Tomato golden leaf distortion virus isolate TO45 coat protein-like, replication enhancer protein-like, transactivator protein-like, and replication-associated protein-like genes, complete sequence
NC_040544		2019-02-12T00:00:00Z	Tomato leaf curl Yunnan betasatellite	Betasatellite	Tolecusatellitidae	1361	RefSeq	complete			Zhao,L.L., Ding,M., Zhong,J., Yin,Y.Y., Zhang,X.Y., Li,T.T.		China: Yunnan		Solanum lycopersicum		2015-12-10		Tomato leaf curl Yunnan betasatellite strain China:Yunnan 2:Tomato:2015, complete sequence
NC_040183		2018-12-27T00:00:00Z	Tomato chlorotic mottle Guyane virus	Begomovirus	Geminiviridae	2603	RefSeq	complete		DNA B			French Guiana		Solanum lycopersicum		2009-07-06		Tomato chlorotic mottle Guyane virus isolate GF:Mon2:GF455:09 segment DNA-B, complete sequence
NC_038443		2018-08-24T00:00:00Z	Chino del tomate Amazonas virus	Begomovirus	Geminiviridae	2615	RefSeq	complete		DNA-A	Fonseca,M.E.N., Boiteux,L.S., Fernandes,N.A.N., Costa,A.F.		Brazil		Solanum lycopersicum		2007-11		Chino del tomate Amazonas virus isolate AM10 segment DNA-A, complete sequence
NC_038467		2018-08-24T00:00:00Z	Tomato bright yellow mosaic virus	Begomovirus	Geminiviridae	2619	RefSeq	complete		DNA-A			Brazil		Solanum lycopersicum		2012-09		Tomato bright yellow mosaic virus isolate BA167 segment DNA-A, complete sequence
NC_038468		2018-08-24T00:00:00Z	Tomato bright yellow mottle virus	Begomovirus	Geminiviridae	2639	RefSeq	complete		DNA-A			Brazil		Solanum lycopersicum		2008-08		Tomato bright yellow mottle virus isolate TO167 segment DNA-A, complete sequence
NC_038469		2018-08-24T00:00:00Z	Tomato interveinal chlorosis virus	Begomovirus	Geminiviridae	2617	RefSeq	complete		DNA-A	Albuquerque,L.C., Varsani,A., Fernandes,F.R., Pinheiro,B., Martin,D.P., de Tarso Oliveira Ferreira,P., Lemos,T.O., Inoue-Nagata,A.K., Martins,D.P., Ferreira,P.T.O.	22218964	Brazil: Pernambuco		Solanum lycopersicum		2004		Tomato interveinal chlorosis virus isolate PE[BR:Mdc2681:04] segment DNA-A, complete sequence
NC_038470		2018-08-24T00:00:00Z	Tomato leaf curl New Delhi virus 2	Begomovirus	Geminiviridae	2735	RefSeq	complete			Chaudhary,A., Kumar,R., Mukherjee,S.K.		India		Solanum lycopersicum	plant leaf	2011-09-12		Tomato leaf curl New Delhi virus 2, complete genome
NC_038471		2018-08-24T00:00:00Z	Tomato leaf curl New Delhi virus 4	Begomovirus	Geminiviridae	2739	RefSeq	complete		DNA-A	Swarnalatha,P., Manasa,M., Venkataravanappa,V., Jalali,S., KrishnaReddy,M.		India: Gujarat, Junagad		Solanum lycopersicum	plant leaf	2011-02-02		Tomato leaf curl New Delhi virus 4 isolate TC306 segment DNA-A, complete sequence
NC_038473		2018-08-24T00:00:00Z	Tomato leaf curl Uganda virus	Begomovirus	Geminiviridae	2747	RefSeq	complete		A	Shih,S.L., Green,S.K., Tsai,W.S., Ssekyewa,C.		Uganda: Iganga		Solanum lycopersicum				Tomato leaf curl Uganda virus - [Iganga] segment A, complete sequence
NC_038474		2018-08-24T00:00:00Z	Tomato leaf distortion virus	Begomovirus	Geminiviridae	2645	RefSeq	complete		DNA-A	Castillo-Urquiza,G.P., Beserra,J.E. Jr., Bruckner,F.P., Lima,A.T., Varsani,A., Alfenas-Zerbini,P., Murilo Zerbini,F., Beserra,J.E.A. Jr., Lima,A.T.M., Zerbini,P.A., Zerbini,F.M.	18726171	Brazil		Solanum lycopersicum		2005-05		Tomato leaf distortion virus isolate BR:Pda4:05 segment DNA-A, complete sequence
NC_038685		2018-08-24T00:00:00Z	Tomato leaf curl Laguna betasatellite	Betasatellite	Tolecusatellitidae	1346	RefSeq	complete			Matsuda,N., Sharma,P., Bajet,N.B., Ikegami,M.	18357407	Philippines: Laguna		Solanum lycopersicum				Tomato leaf curl Laguna betasatellite DNA beta DNA, complete genome, isolate: Laguna1
NC_038686		2018-08-24T00:00:00Z	Tomato leaf curl Malaysia betasatellite	Betasatellite	Tolecusatellitidae	1342	RefSeq	complete			Mahmoudieh,M.K., Mohamad Roff,M.N., Harikrishna,J.A., Othman,R.Y.		Malaysia		Solanum lycopersicum		2013		Tomato leaf curl Malaysia betasatellite, complete sequence
NC_038688		2018-08-24T00:00:00Z	Tomato yellow leaf curl Shandong betasatellite	Betasatellite	Tolecusatellitidae	1334	RefSeq	complete			Zhu,X., Sun,G.		China: Shandong Shouguang		Solanum lycopersicum		2014-10-09		Tomato yellow leaf curl Shandong betasatellite isolate SDSG, complete sequence
NC_038806		2018-08-24T00:00:00Z	Tomato golden vein virus	Begomovirus	Geminiviridae	2531	RefSeq	complete		DNA-B	Albuquerque,L.C., Varsani,A., Fernandes,F.R., Pinheiro,B., Martin,D.P., de Tarso Oliveira Ferreira,P., Lemos,T.O., Inoue-Nagata,A.K., Martins,D.P., Ferreira,P.T.O.	22218964	Brazil: Distrito Federal		Solanum lycopersicum		2003		Tomato golden vein virus isolate DF[BR:Pip1799:03] segment DNA-B, complete sequence
NC_038807		2018-08-24T00:00:00Z	Tomato golden vein virus	Begomovirus	Geminiviridae	2564	RefSeq	complete		DNA-A	Albuquerque,L.C., Varsani,A., Fernandes,F.R., Pinheiro,B., Martin,D.P., de Tarso Oliveira Ferreira,P., Lemos,T.O., Inoue-Nagata,A.K., Martins,D.P., Ferreira,P.T.O.	22218964	Brazil: Goias		Solanum lycopersicum		2003		Tomato golden vein virus isolate DF[BR:Ita1220:03] segment DNA-A, complete sequence
NC_038894		2018-08-24T00:00:00Z	Tomato leaf curl Anjouan virus	Begomovirus	Geminiviridae	2781	RefSeq	complete			Lefeuvre,P., Martin,D.P., Hoareau,M., Naze,F., Becker,N., Delatte,H., Reynaud,B., Lett,J.M.		Comoros:Anjouan, Ouani		Solanum lycopersicum				Tomato leaf curl Anjouan virus, isolate Comoros:Ouani:2004
NC_038896		2018-08-24T00:00:00Z	Tomato leaf curl Diana virus	Begomovirus	Geminiviridae	2745	RefSeq	complete			Lefeuvre,P., Martin,D.P., Hoareau,M., Naze,F., Becker,N., Delatte,H., Reynaud,B., Lett,J.M.		Madagascar:Diana, Namakely		Solanum lycopersicum				Tomato leaf curl Diana virus cp, v2, rep, c2, c3, and c4 genes, isolated in Namakely, Madagascar
NC_038897		2018-08-24T00:00:00Z	Tomato leaf curl Moheli virus	Begomovirus	Geminiviridae	2756	RefSeq	complete			Lefeuvre,P., Martin,D.P., Hoareau,M., Naze,F., Becker,N., Delatte,H., Reynaud,B., Lett,J.M.		Comoros:Moheli, Fomboni		Solanum lycopersicum				Tomato leaf curl Moheli virus cp, v2, c2 c3 and c4 genes, isolated in Fomboni, Comoros
NC_038899		2018-08-24T00:00:00Z	Tomato leaf curl Namakely virus	Begomovirus	Geminiviridae	2769	RefSeq	complete			Lefeuvre,P., Martin,D.P., Hoareau,M., Naze,F., Becker,N., Delatte,H., Reynaud,B., Lett,J.M.		Madagascar:Antsiranana, Namakely		Solanum lycopersicum				Tomato leaf curl Namakely virus, isolate Madagascar:Namakely:2001
NC_038901		2018-08-24T00:00:00Z	Tomato leaf curl Toliara virus	Begomovirus	Geminiviridae	2764	RefSeq	complete			Lefeuvre,P., Martin,D.P., Hoareau,M., Naze,F., Becker,N., Delatte,H., Reynaud,B., Lett,J.M.		Madagascar:Menabe, Miandrivazo		Solanum lycopersicum				Tomato leaf curl Toliara virus cp, v2, rep, c2, c3 and c4 genes, isolated in Miandrivazo, Madagascar
NC_038920		2018-08-24T00:00:00Z	Tomato mild mottle virus	Ipomovirus	Potyviridae	9283	RefSeq	complete			Abraham,A., Menzel,W., Vetten,H.-J., Winter,S.		Ethiopia		Solanum lycopersicum				Tomato mild mottle virus gene for polyprotein, genomic RNA
NC_038925		2018-08-24T00:00:00Z	Tomato leaf curl Laos betasatellite	Betasatellite	Tolecusatellitidae	1348	RefSeq	complete			Bull,S.E., Tsai,W.S., Briddon,R.W., Markham,P.G., Stanley,J., Green,S.K.	15168205	Laos:Savannakhet		Solanum lycopersicum	plant leaf			Tomato leaf curl Laos betasatellite C1 gene, clone l171-1
NC_038926		2018-08-24T00:00:00Z	Tomato leaf curl Nepal betasatellite	Betasatellite	Tolecusatellitidae	1350	RefSeq	complete			Bull,S.E., Tsai,W.S., Briddon,R.W., Markham,P.G., Stanley,J., Green,S.K.	15168205	Nepal:Jhapa		Solanum lycopersicum	plant leaf			Tomato leaf curl Nepal betasatellite C1 gene, clone nept4-12
NC_038963		2018-08-24T00:00:00Z	Tomato latent virus	Begomovirus	Geminiviridae	2746	RefSeq	complete			Fuentes,A., Carlos,N., Ruiz,Y., Callard,D., Sanchez,Y., Ochagavia,M.E., Seguin,J., Malpica-Lopez,N., Hohn,T., Lecca,M.R., Perez,R., Doreste,V., Rehrauer,H., Farinelli,L., Pujol,M., Pooggin,M.M.	26713353	Cuba: open field near Havana		Solanum lycopersicum	plant leaf	2011-09-20		Tomato latent virus isolate T2+, complete genome
NC_038965		2018-08-24T00:00:00Z	Tomato chlorotic mottle Guyane virus	Begomovirus	Geminiviridae	2631	RefSeq	complete		DNA A			French Guiana		Solanum lycopersicum		2009-07-06		Tomato chlorotic mottle Guyane virus isolate GF:Mon2:GF455:09 segment DNA-A, complete sequence
NC_039074		2018-08-24T00:00:00Z	Tomato necrotic streak virus	Ilarvirus	Bromoviridae	3024	RefSeq	complete		RNA2	Badillo-Vargas,I.E., Baker,C., Funderburk,J.E., Adkins,S., Vanderspool,M.C.		USA: FL	FL	Solanum lycopersicum		2013		Tomato necrotic streak virus isolate 13-382 segment RNA2, complete sequence
NC_039075		2018-08-24T00:00:00Z	Tomato necrotic streak virus	Ilarvirus	Bromoviridae	3378	RefSeq	complete		RNA1	Badillo-Vargas,I.E., Baker,C., Funderburk,J.E., Adkins,S., Vanderspool,M.C.		USA: FL	FL	Solanum lycopersicum		2013		Tomato necrotic streak virus isolate 13-382 segment RNA1, complete sequence
NC_039076		2018-08-24T00:00:00Z	Tomato necrotic streak virus	Ilarvirus	Bromoviridae	2219	RefSeq	complete		RNA3	Badillo-Vargas,I.E., Baker,C., Funderburk,J.E., Adkins,S., Vanderspool,M.C.		USA: FL	FL	Solanum lycopersicum		2013		Tomato necrotic streak virus isolate 13-382 segment RNA3, complete sequence
NC_038234		2018-08-07T00:00:00Z	Tomato rugose yellow leaf curl virus	Begomovirus	Geminiviridae	2620	RefSeq	complete		DNA B			Uruguay: Salto Grande		Solanum lycopersicum		2009		Tomato rugose yellow leaf curl virus isolate U1 clone 3 segment DNA_B, complete sequence
NC_036591		2018-01-13T00:00:00Z	Tomato apical leaf curl virus		Geminiviridae	2873	RefSeq	complete			Vaghi Medina,G., Teppa,E., Bornancini,V.A., Flores,C.R., Marino Buslje,C., Lopez Lambertini,P.M.		Argentina		Solanum lycopersicum		2008		Tomato apical leaf curl virus isolate AR:Yuto:Tom420:08, complete genome
NC_035676		2017-08-31T00:00:00Z	Tomato associated geminivirus 1		Geminiviridae	2611	RefSeq	complete			Fontenele,R.S., Lamas,N.S., Lacorte,C., Lacerda,A.L.M., Varsani,A., Ribeiro,S.G.		Brazil		Solanum lycopersicum		2015		Tomato associated geminivirus 1 isolate Tomato_BR, complete genome
NC_035481		2017-08-24T00:00:00Z	Tomato leaf curl purple vein virus	Begomovirus	Geminiviridae	2629	RefSeq	complete			Macedo,M.A., Albuquerque,L., Souza,J., Maliano,M., Rojas,M., Gilbertson,R., Inoue Nagata,A.		Brazil		Solanum lycopersicum		2015		Tomato leaf curl purple vein virus isolate BR:793:15 clone P793, complete genome
NC_034240		2017-04-05T00:00:00Z	Tomato yellow mottle-associated cytorhabdovirus	Cytorhabdovirus	Rhabdoviridae	13389	RefSeq	complete			Xu,C., Sun,X., Taylor,A., Jiao,C., Xu,Y., Cai,X., Wang,X., Ge,C., Pan,G., Wang,Q., Fei,Z.	28331089	China: Chongqing		Solanum lycopersicum		2013-06-26		Tomato yellow mottle-associated virus, complete genome
NC_033779		2017-02-21T00:00:00Z	Tomato leaf curl Burkina Faso virus	Begomovirus	Geminiviridae	2784	RefSeq	complete			Ouattara,A., Tiendrebeogo,F., Lefeuvre,P., Claverie,S., Hoareau,M., Traore,E.V., Barro,N., Traore,O., Lett,J.M., Lett,J.-M.	28161765	Burkina Faso		Solanum lycopersicum		2015-03-12		Tomato leaf curl Burkina Faso virus isolate Burkina Faso:Loumbila:Tomate51B1:2013, complete genome
NC_032006		2016-12-06T00:00:00Z	Tomato mottle leaf curl virus	Begomovirus	Geminiviridae	2632	RefSeq	complete		DNA-A	Ferro,M.M.M., Ramos-Sobrinho,R., Silva,J.T., Assuncao,I.P., Lima,G.S.A.		Brazil		Solanum lycopersicum		2014		Tomato mottle leaf curl virus isolate BR-PB44-14 segment DNA-A, complete sequence
NC_029994		2016-04-29T00:00:00Z	Tobacco leaf curl virus	Begomovirus	Geminiviridae	2762	RefSeq	complete			Kim,J., Kwak,H.-R., Kim,M.-K., Seo,J.-K., Kim,C.-S., Lee,G.-S., Choi,H.-S.		South Korea		Solanum lycopersicum		2015		Tobacco leaf curl virus isolate KH6, complete genome
NC_029995		2016-04-29T00:00:00Z	Tomato yellow leaf curl Shuangbai virus	Begomovirus	Geminiviridae	2748	RefSeq	complete			Zhao,L.L., Ding,M., Yin,Y.Y., Zhang,X.Y., Zhang,Z.K.		China		Solanum lycopersicum		2014-11-11		Tomato yellow leaf curl Shuangbai virus - [Y4536], complete genome
NC_028478		2015-12-03T00:00:00Z	Tomato brown rugose fruit virus	Tobamovirus	Virgaviridae	6393	RefSeq	complete			Salem,N., Mansour,A., Ciuffo,M., Falk,B.W., Turina,M., Salem,N.M., Mansour,A.N.	26586328	Jordan		Solanum lycopersicum		2015-04-17		Tomato brown rugose fruit virus isolate Tom1-Jo, complete genome
NC_028114		2015-10-30T00:00:00Z	Tomato leaf curl Comoros virus	Begomovirus	Geminiviridae	2765	RefSeq	complete			Delatte,H., Martin,D.P., Naze,F., Goldbach,R., Reynaud,B., Peterschmitt,M., Lett,J.M.	15831967	Mayotte:Dembeni		Solanum lycopersicum				Tomato leaf curl Comoros virus complete genome, isolate Mayote:Dembeni:2003
NC_027926		2015-10-07T00:00:00Z	Tomato necrotic dwarf virus	Torradovirus	Secoviridae	7244	RefSeq	complete		RNA1	Wintermantel,W.M., Hladky,L.L.		USA: Imperial Valley, California	CA	Solanum lycopersicum		1988		Tomato necrotic dwarf virus, RNA1, complete sequence
NC_027927		2015-10-07T00:00:00Z	Tomato necrotic dwarf virus	Torradovirus	Secoviridae	4904	RefSeq	complete		RNA2	Wintermantel,W.M., Hladky,L.L.		USA: Imperial Valley, California	CA	Solanum lycopersicum		1988		Tomato necrotic dwarf virus, RNA2, complete sequence
NC_027215		2015-06-15T00:00:00Z	Tomato yellow leaf curl Mali virus	Begomovirus	Geminiviridae	2796	RefSeq	complete			Sattar,M.N., Koutou,M., Husseini,S., Leke,W.N., Brown,J.K., Kvarnheden,A.		Burkina Faso		Solanum lycopersicum	plant leaf			Tomato yellow leaf curl Mali virus complete genome, isolate Tom-141
NC_027040		2015-05-14T00:00:00Z	Ageratum yellow vein virus	Begomovirus	Geminiviridae	2750	RefSeq	complete		A	Schlub,R.L., Li,R., Bamba,J., Brown,R., Ling,K.-S.		USA: Guam	GU	Solanum lycopersicum		2011		Ageratum yellow vein virus strain Guam 12-02 segment A, complete sequence
NC_026761		2015-04-04T00:00:00Z	Tomato enation leaf curl virus	Begomovirus	Geminiviridae	2756	RefSeq	complete		DNA-A	Swarnalatha,P., Jalali,S., Krishna Reddy,M.		India: Narsipura, Karnataka		Solanum lycopersicum	plant leaf	2008-08-28		Tomato enation leaf curl virus isolate TC14 segment DNA-A, complete sequence
NC_025680		2014-11-19T00:00:00Z	Tomato yellow leaf curl Axarquia virus	Begomovirus	Geminiviridae	2763	RefSeq	complete			Anfoka,G.H., Haj Ahmad,F.W., Al-Talib,M.M., Al-Abadi,M.S.		Jordan		Solanum lycopersicum		2013		Tomato yellow leaf curl Axarquia virus isolate Homra, complete genome
NC_025265		2014-10-17T00:00:00Z	Tomato mottle wrinkle virus	Begomovirus	Geminiviridae	2564	RefSeq	complete		DNA A	Vaghi Medina,C.G., Martin,D.P., Lopez Lambertini,P.M.	25252814	Argentina		Solanum lycopersicum		2008		Tomato mottle wrinkle virus isolate Ar:Pichanal:400 segment DNA-A, complete sequence
NC_025266		2014-10-17T00:00:00Z	Tomato mottle wrinkle virus	Begomovirus	Geminiviridae	2560	RefSeq	complete		DNA B	Vaghi Medina,C.G., Martin,D.P., Lopez Lambertini,P.M.	25252814	Argentina		Solanum lycopersicum		2008		Tomato mottle wrinkle virus isolate Ar:Pichanal:400 segment DNA-B, complete sequence
NC_024116		2014-05-19T00:00:00Z	Tomato leaf curl Barka virus	Begomovirus	Geminiviridae	2753	RefSeq	complete			Al-Shihi,A.A.M., Khan,A.J., Akhtar,S., Lima,A.T.M., Zerbini,F.M., Briddon,R.W., Al-Shihi,A.A., Ammara,U.		Oman: Barka		Solanum lycopersicum	plant leaf	2013		Tomato leaf curl Barka virus isolate Tom-55, complete genome
NC_023484		2014-02-21T00:00:00Z	Sida yellow vein China alphasatellite		Alphasatellitidae	1359	RefSeq	complete			Shahid,M.S., Ikegami,M., Waheed,A., Briddon,R.W., Natsuaki,K.T., Shahid,S.M.	24424499	Japan		Solanum lycopersicum	plant leaf	2011-07-17		Sida yellow vein China alphasatellite clone J25.16, complete genome
NC_023312		2014-01-09T00:00:00Z	Tomato leaf curl Liwa virus	Begomovirus	Geminiviridae	2761	RefSeq	complete			Khan,A.J., Akhtar,S., Singh,A.K., Al-Shehi,A.A., Al-Matrushi,A.M., Ammara,U., Briddon,R.W.	24052149	Oman:Liwa		Solanum lycopersicum	plant leaf	2012		Tomato leaf curl Liwa virus isolate LW1, complete genome
NC_023034		2014-01-06T00:00:00Z	Tomato leaf curl Gandhinagar virus	Begomovirus	Geminiviridae	2760	RefSeq	complete		DNA-A	Rathore,S., Bhatt,B.S., Yadav,B.K., Kale,R.K., Singh,A.K.		India		Solanum lycopersicum	plant leaf	2012-12-12		Tomato leaf curl Gandhinagar virus isolate pToGNAX15 segment DNA-A, complete sequence
NC_023038		2014-01-06T00:00:00Z	Tomato leaf curl Gandhinagar betasatellite	Betasatellite	Tolecusatellitidae	1365	RefSeq	complete			Rathore,S., Bhatt,B.S., Yadav,B.K., Kale,R.K., Singh,A.K.		India		Solanum lycopersicum	plant leaf	2012-12-12		Tomato leaf curl Gandhinagar betasatellite isolate pToGNbH14, complete sequence
NC_022229		2013-09-03T00:00:00Z	Tomato yellow leaf curl Saudi virus	Begomovirus	Geminiviridae	2775	RefSeq	complete			Rezk,A.A., Alhudaib,K.A., Al-Araby,W.S.		Saudi Arabia		Solanum lycopersicum		2012-04-22		Tomato yellow leaf curl Saudi virus isolate Hail1, complete genome
NC_022230		2013-09-03T00:00:00Z	Tomato mottle mosaic virus	Tobamovirus	Virgaviridae	6398	RefSeq	complete			Li,R., Gao,S., Fei,Z., Ling,K.S., Ling,K.-S.	24092788	Mexico		Solanum lycopersicum		2009		Tomato mottle mosaic virus isolate MX5, complete genome
NC_021851		2013-07-23T00:00:00Z	Tomato blistering mosaic tymovirus	Tymovirus	Tymoviridae	6277	RefSeq	complete			Nicolini,C., Nagata,T.		Brazil		Solanum lycopersicum		2010		Tomato blistering mosaic virus isolate SC50, complete genome
NC_021579		2013-06-29T00:00:00Z	Tomato golden leaf spot virus	Begomovirus	Geminiviridae	2669	RefSeq	complete		DNA-A	Fonseca,M.E.N., Boiteux,L.S.		Uruguay		Solanum lycopersicum	plant leaf	2013-01		Tomato golden leaf spot virus isolate TO83 Araguaina segment DNA-A, complete sequence
NC_021341		2013-06-03T00:00:00Z	Tomato yellow leaf curl Yunnan virus	Begomovirus	Geminiviridae	2754	RefSeq	complete		DNA-A	Ding,M., Li,W.H., Zhang,Z.K., Zhou,X.P.		China		Solanum lycopersicum		2011-01-22		Tomato yellow leaf curl Yunnan virus isolate YN2013 clone 10 segment DNA-A, complete sequence
NC_020257		2013-02-11T00:00:00Z	Tomato rugose yellow leaf curl virus	Begomovirus	Geminiviridae	2685	RefSeq	complete		DNA A	Marquez-Martin,B., Maeso,D., Martinez-Ayala,A., Bernal,R., Teresa Federici,M., Vincelli,P., Navas-Castillo,J., Moriones,E., Federici,M.T.	22383056	Uruguay: Salto Grande		Solanum lycopersicum		2009		Tomato rugose yellow leaf curl virus isolate U2 clone 1 segment DNA_A, complete sequence
NC_019946		2012-12-27T00:00:00Z	Tomato yellow mottle virus	Begomovirus	Geminiviridae	2574	RefSeq	complete		DNA-A	Maliano,M.R., Melgarejo,T., Rojas,M., Barboza,N., Gilbertson,R.L.		Costa Rica		Solanum lycopersicum		1990		Tomato yellow mottle virus isolate Grecia segment DNA-A, complete sequence
NC_019947		2012-12-27T00:00:00Z	Tomato yellow mottle virus	Begomovirus	Geminiviridae	2547	RefSeq	complete		DNA B	Maliano,M.R., Melgarejo,T., Rojas,M., Barboza,N., Gilbertson,R.L.		Costa Rica		Solanum lycopersicum		2003		Tomato yellow mottle virus segment DNA-B, complete sequence
NC_019499		2012-11-21T00:00:00Z	Sunflower leaf curl Karnataka alphasatellite	Colecusatellite	Alphasatellitidae	1350	RefSeq	complete			Vanitha,L.S., Govardhana,M., Wickramaarachchi,W.A.R.T., Rangaswamy,K.T., Shankarappa,K.S., Govindappa,M.R.		India		Solanum lycopersicum	plant leaf	2011-04-06		Sunflower leaf curl Karnataka alphasatellite, complete genome
NC_018614		2012-09-20T00:00:00Z	Tomato leaf curl Hajipur betasatellite	Betasatellite	Tolecusatellitidae	1362	RefSeq	complete			Kumar,J., Gunapati,S., Singh,S.P., Kumar,A., Lalit,A., Sharma,N.C., Puranik,R., Tuli,R.	23361863	India		Solanum lycopersicum		2010-08		Tomato leaf curl Hajipur betasatellite clone HJP09, complete sequence
NC_011348		2012-05-15T00:00:00Z	Tomato yellow leaf distortion virus	Begomovirus	Geminiviridae	2630	RefSeq	complete		DNA A	Fiallo-Olive,E., Martinez-Zubiaur,Y., Rivera-Bustamante,R.F.		Cuba		Solanum lycopersicum		2007-01		Tomato yellow leaf distortion virus DNA A, complete genome
NC_017913		2012-05-15T00:00:00Z	Tomato yellow leaf distortion virus	Begomovirus	Geminiviridae	2589	RefSeq	complete		DNA B	Fiallo-Olive,E., Hernandez-Zepeda,C., Trejo-Saavedra,D., Carrillo-Trip,J., Rivera-Bustamante,R.F., Martinez-Zubiaur,Y., Rivera-Bustamante,R.		Cuba		Solanum lycopersicum		2007-01		Tomato yellow leaf distortion virus clone EF5N segment DNA-B, complete sequence
NC_017824		2012-05-04T00:00:00Z	Tomato necrotic stunt virus	Potyvirus	Potyviridae	10057	RefSeq	complete			Li,R., Gao,S., Hernandez,A.G., Wechter,W.P., Fei,Z., Ling,K.S., Ling,K.-S.	22623984	Mexico		Solanum lycopersicum		2008-02-07		Tomato necrotic stunt virus, complete genome
NC_016965		2012-03-09T00:00:00Z	Tomato leaf curl Ranchi virus	Begomovirus	Geminiviridae	2762	RefSeq	complete		DNA-A	Kumari,P., Chattopadhyay,B., Chakraborty,S.		India		Solanum lycopersicum		2007-12		Tomato leaf curl Ranchi virus DNA-A, complete genome
NC_016580		2012-01-13T00:00:00Z	Tomato dwarf leaf virus	Begomovirus	Geminiviridae	2540	RefSeq	complete		DNA A	Vaghi Medina,C.G., Lopez Lambertini,P.M.	22718220	Argentina		Solanum lycopersicum		2008		Tomato dwarf leaf virus DNA-A, complete genome
NC_016581		2012-01-13T00:00:00Z	Tomato dwarf leaf virus	Begomovirus	Geminiviridae	2494	RefSeq	complete		DNA B	Vaghi Medina,C.G., Lopez Lambertini,P.M.	22718220	Argentina		Solanum lycopersicum		2008		Tomato dwarf leaf virus DNA-B, complete genome
NC_015961		2011-10-07T00:00:00Z	Tomato chlorotic leaf distortion virus	Begomovirus	Geminiviridae	2605	RefSeq	complete		DNA B	Zambrano,K., Geraud-Pouey,F., Chirinos,D., Romay,G., Marys,E., Geraud,F.	21853328	Venezuela		Solanum lycopersicum		2004		Tomato chlorotic leaf distortion virus-[Venezuela:Zulia:2004] DNA_B, complete genome
NC_015962		2011-10-07T00:00:00Z	Tomato chlorotic leaf distortion virus	Begomovirus	Geminiviridae	2625	RefSeq	complete		DNA A	Zambrano,K., Geraud-Pouey,F., Chirinos,D., Romay,G., Marys,E., Geraud,F.	21853328	Venezuela		Solanum lycopersicum		2004		Tomato chlorotic leaf distortion virus-[Venezuela:Zulia:2004] segment DNA_A, complete sequence
NC_015467		2011-05-06T00:00:00Z	Groundnut ringspot and Tomato chlorotic spot virus reassortant		Tospoviridae	3067	RefSeq	complete		S	Webster,C.G., Reitz,S.R., Perry,K.L., Adkins,S., Vanderspool,C.	21382631	USA: FL	FL	Solanum lycopersicum		2010-02		Groundnut ringspot and Tomato chlorotic spot virus reassortant segment S, complete genome
NC_015468		2011-05-06T00:00:00Z	Groundnut ringspot and Tomato chlorotic spot virus reassortant		Tospoviridae	4848	RefSeq	complete		M	Webster,C.G., Reitz,S.R., Perry,K.L., Adkins,S., Vanderspool,C.	21382631	USA: FL	FL	Solanum lycopersicum		2010-02		Groundnut ringspot and Tomato chlorotic spot virus reassortant segment M, complete genome
NC_015469		2011-05-06T00:00:00Z	Groundnut ringspot and Tomato chlorotic spot virus reassortant		Tospoviridae	8876	RefSeq	complete		L	Webster,C.G., Reitz,S.R., Perry,K.L., Adkins,S., Vanderspool,C.	21382631	USA: FL	FL	Solanum lycopersicum		2010-02		Groundnut ringspot and Tomato chlorotic spot virus reassortant segment L, complete genome
NC_015124		2011-02-10T00:00:00Z	Tomato leaf curl Hanoi virus	Begomovirus	Geminiviridae	2740	RefSeq	complete			Ha,C.V., Le,H.V., Tran,T.N.		Viet Nam		Solanum lycopersicum		2010		Tomato leaf curl Hanoi virus, complete genome
NC_014741		2010-12-01T00:00:00Z	Tomato leaf curl Togo betasatellite-[Togo:2006]	Betasatellite	Tolecusatellitidae	1388	RefSeq	complete			Kon,T., Gilbertson,R.L.	22057578	Togo		Solanum lycopersicum		2006		Tomato leaf curl Togo betasatellite-[Togo:2006], complete genome
NC_014542		2010-09-25T00:00:00Z	Tomato leaf curl Oman virus	Begomovirus	Geminiviridae	2763	RefSeq	complete			Idris,A.M., Shahid,M.S., Briddon,R.W., Khan,A.J., Zhu,J.K., Brown,J.K.	21084498	Oman		Solanum lycopersicum		2005		Tomato leaf curl Oman virus, complete genome
NC_014510		2010-09-21T00:00:00Z	Tomato leaf deformation virus	Begomovirus	Geminiviridae	2591	RefSeq	complete		DNA-A	Marquez-Martin,B., Aragon-Caballero,L., Fiallo-Olive,E., Navas-Castillo,J., Moriones,E.		Peru: Carabayllo		Solanum lycopersicum		2003-05		Tomato leaf deformation virus DNA-A, complete genome

## Sheet: from NCBI RefSeq as of 20201231
Family	Genus	Accession	SRA_Accession	Release_Date	Species	Publications (PubMed ID)	Length	Sequence_Type	Nuc_Completeness	Genotype	Segment	Authors	Geo_Location	USA	Host	Isolation_Source	Collection_Date	BioSample	GenBank_Title
Alphaflexiviridae	Potexvirus	NC_004067		2002-07-08T00:00:00Z	Pepino mosaic virus	12376761	6450	RefSeq	complete			Aguilar,J.M., Hernandez-Gallardo,M.D., Cenis,J.L., Lacasa,A., Aranda,M.A.	Spain		Solanum lycopersicum				Pepino mosaic virus, complete genome
Alphasatellitidae		NC_023484		2014-02-21T00:00:00Z	Sida yellow vein China alphasatellite	24424499	1359	RefSeq	complete			Shahid,M.S., Ikegami,M., Waheed,A., Briddon,R.W., Natsuaki,K.T., Shahid,S.M.	Japan		Solanum lycopersicum	plant leaf	2011-07-17		Sida yellow vein China alphasatellite clone J25.16, complete genome
Alphasatellitidae	Colecusatellite	NC_019499		2012-11-21T00:00:00Z	Sunflower leaf curl Karnataka alphasatellite		1350	RefSeq	complete			Vanitha,L.S., Govardhana,M., Wickramaarachchi,W.A.R.T., Rangaswamy,K.T., Shankarappa,K.S., Govindappa,M.R.	India		Solanum lycopersicum	plant leaf	2011-04-06		Sunflower leaf curl Karnataka alphasatellite, complete genome
Amalgaviridae	Amalgavirus	NC_011591		2008-11-19T00:00:00Z	Southern tomato virus	19118586	3437	RefSeq	complete			Sabanadzovic,S., Valverde,R.A., Brown,J.K., Martin,R.R., Tzanetakis,I.E.	Mexico		Solanum lycopersicum				Southern tomato virus, complete genome
Bromoviridae	Ilarvirus	NC_039074		2018-08-24T00:00:00Z	Tomato necrotic streak virus		3024	RefSeq	complete		RNA2	Badillo-Vargas,I.E., Baker,C., Funderburk,J.E., Adkins,S., Vanderspool,M.C.	USA: FL	FL	Solanum lycopersicum		2013		Tomato necrotic streak virus isolate 13-382 segment RNA2, complete sequence
Bromoviridae	Ilarvirus	NC_039075		2018-08-24T00:00:00Z	Tomato necrotic streak virus		3378	RefSeq	complete		RNA1	Badillo-Vargas,I.E., Baker,C., Funderburk,J.E., Adkins,S., Vanderspool,M.C.	USA: FL	FL	Solanum lycopersicum		2013		Tomato necrotic streak virus isolate 13-382 segment RNA1, complete sequence
Bromoviridae	Ilarvirus	NC_039076		2018-08-24T00:00:00Z	Tomato necrotic streak virus		2219	RefSeq	complete		RNA3	Badillo-Vargas,I.E., Baker,C., Funderburk,J.E., Adkins,S., Vanderspool,M.C.	USA: FL	FL	Solanum lycopersicum		2013		Tomato necrotic streak virus isolate 13-382 segment RNA3, complete sequence
Bromoviridae	Anulavirus	NC_003649		2000-09-16T00:00:00Z	Pelargonium zonate spot virus	14573820	3383	RefSeq	complete		RNA 1	Finetti-Sialer,M., Gallitelli,D., Finetti,M.M.	Italy:Apulia		Solanum lycopersicum				Pelargonium zonate spot virus RNA 1, complete genome
Bromoviridae	Anulavirus	NC_003650		2000-09-16T00:00:00Z	Pelargonium zonate spot virus	14573820	2435	RefSeq	complete		RNA 2	Finetti-Sialer,M., Gallitelli,D., Finetti,M.M.	Italy:Apulia		Solanum lycopersicum				Pelargonium zonate spot virus RNA 2, complete genome
Bromoviridae	Anulavirus	NC_003651		2000-09-16T00:00:00Z	Pelargonium zonate spot virus	14573820	2659	RefSeq	complete		RNA 3	Finetti-Sialer,M., Gallitelli,D., Finetti,M.M.	Italy:Apulia		Solanum lycopersicum				Pelargonium zonate spot virus RNA 3, complete genome
Closteroviridae	Crinivirus	NC_007340		2005-08-12T00:00:00Z	Tomato chlorosis virus	16003497	8595	RefSeq	complete		RNA 1	Wintermantel,W.M., Wisler,G.C., Anchieta,A.G., Liu,H.Y., Karasev,A.V., Tzanetakis,I.E., Liu,H.-Y.	USA: Florida	FL	Solanum lycopersicum				Tomato chlorosis virus segment RNA 1, complete sequence
Closteroviridae	Crinivirus	NC_007341		2005-08-12T00:00:00Z	Tomato chlorosis virus	16003497	8247	RefSeq	complete		RNA 2	Wintermantel,W.M., Wisler,G.C., Anchieta,A.G., Liu,H.Y., Karasev,A.V., Tzanetakis,I.E., Liu,H.-Y., Li,R.H., Lowry,D.S., Duffus,J.E.	USA: Florida	FL	Solanum lycopersicum				Tomato chlorosis virus RNA 2, complete genome
Geminiviridae	Begomovirus	NC_043122		2019-06-28T00:00:00Z	Tomato golden leaf distortion virus		2630	RefSeq	complete		DNA-A	Fonseca,M.E.N., Boiteux,L.S., Fernandes,N.A.N., Costa,A.F., Lima-Neto,A.F.	Brazil		Solanum lycopersicum		2007-07		Tomato golden leaf distortion virus isolate TO45 coat protein-like, replication enhancer protein-like, transactivator protein-like, and replication-associated protein-like genes, complete sequence
Geminiviridae	Begomovirus	NC_043121		2019-06-28T00:00:00Z	Eupatorium yellow vein virus		2767	RefSeq	complete			Onuki,M., Ueda,S., Hanada,K.	Japan: Kagawa		Solanum lycopersicum		1997		Eupatorium yellow vein virus-[Japan: Kagawa: Tomato: 1997] DNA, complete genome
Geminiviridae	Begomovirus	NC_040183		2018-12-27T00:00:00Z	Tomato chlorotic mottle Guyane virus		2603	RefSeq	complete		DNA B		French Guiana		Solanum lycopersicum		2009-07-06		Tomato chlorotic mottle Guyane virus isolate GF:Mon2:GF455:09 segment DNA-B, complete sequence
Geminiviridae	Begomovirus	NC_038467		2018-08-24T00:00:00Z	Tomato bright yellow mosaic virus		2619	RefSeq	complete		DNA-A		Brazil		Solanum lycopersicum		2012-09		Tomato bright yellow mosaic virus isolate BA167 segment DNA-A, complete sequence
Geminiviridae	Begomovirus	NC_038468		2018-08-24T00:00:00Z	Tomato bright yellow mottle virus		2639	RefSeq	complete		DNA-A		Brazil		Solanum lycopersicum		2008-08		Tomato bright yellow mottle virus isolate TO167 segment DNA-A, complete sequence
Geminiviridae	Begomovirus	NC_038443		2018-08-24T00:00:00Z	Chino del tomate Amazonas virus		2615	RefSeq	complete		DNA-A	Fonseca,M.E.N., Boiteux,L.S., Fernandes,N.A.N., Costa,A.F.	Brazil		Solanum lycopersicum		2007-11		Chino del tomate Amazonas virus isolate AM10 segment DNA-A, complete sequence
Geminiviridae	Begomovirus	NC_038474		2018-08-24T00:00:00Z	Tomato leaf distortion virus	18726171	2645	RefSeq	complete		DNA-A	Castillo-Urquiza,G.P., Beserra,J.E. Jr., Bruckner,F.P., Lima,A.T., Varsani,A., Alfenas-Zerbini,P., Murilo Zerbini,F., Beserra,J.E.A. Jr., Lima,A.T.M., Zerbini,P.A., Zerbini,F.M.	Brazil		Solanum lycopersicum		2005-05		Tomato leaf distortion virus isolate BR:Pda4:05 segment DNA-A, complete sequence
Geminiviridae	Begomovirus	NC_038963		2018-08-24T00:00:00Z	Tomato latent virus	26713353	2746	RefSeq	complete			Fuentes,A., Carlos,N., Ruiz,Y., Callard,D., Sanchez,Y., Ochagavia,M.E., Seguin,J., Malpica-Lopez,N., Hohn,T., Lecca,M.R., Perez,R., Doreste,V., Rehrauer,H., Farinelli,L., Pujol,M., Pooggin,M.M.	Cuba: open field near Havana		Solanum lycopersicum	plant leaf	2011-09-20		Tomato latent virus isolate T2+, complete genome
Geminiviridae	Begomovirus	NC_038470		2018-08-24T00:00:00Z	Tomato leaf curl New Delhi virus 2		2735	RefSeq	complete			Chaudhary,A., Kumar,R., Mukherjee,S.K.	India		Solanum lycopersicum	plant leaf	2011-09-12		Tomato leaf curl New Delhi virus 2, complete genome
Geminiviridae	Begomovirus	NC_038471		2018-08-24T00:00:00Z	Tomato leaf curl New Delhi virus 4		2739	RefSeq	complete		DNA-A	Swarnalatha,P., Manasa,M., Venkataravanappa,V., Jalali,S., KrishnaReddy,M.	India: Gujarat, Junagad		Solanum lycopersicum	plant leaf	2011-02-02		Tomato leaf curl New Delhi virus 4 isolate TC306 segment DNA-A, complete sequence
Geminiviridae	Begomovirus	NC_038965		2018-08-24T00:00:00Z	Tomato chlorotic mottle Guyane virus		2631	RefSeq	complete		DNA A		French Guiana		Solanum lycopersicum		2009-07-06		Tomato chlorotic mottle Guyane virus isolate GF:Mon2:GF455:09 segment DNA-A, complete sequence
Geminiviridae	Begomovirus	NC_038469		2018-08-24T00:00:00Z	Tomato interveinal chlorosis virus	22218964	2617	RefSeq	complete		DNA-A	Albuquerque,L.C., Varsani,A., Fernandes,F.R., Pinheiro,B., Martin,D.P., de Tarso Oliveira Ferreira,P., Lemos,T.O., Inoue-Nagata,A.K., Martins,D.P., Ferreira,P.T.O.	Brazil: Pernambuco		Solanum lycopersicum		2004		Tomato interveinal chlorosis virus isolate PE[BR:Mdc2681:04] segment DNA-A, complete sequence
Geminiviridae	Begomovirus	NC_038806		2018-08-24T00:00:00Z	Tomato golden vein virus	22218964	2531	RefSeq	complete		DNA-B	Albuquerque,L.C., Varsani,A., Fernandes,F.R., Pinheiro,B., Martin,D.P., de Tarso Oliveira Ferreira,P., Lemos,T.O., Inoue-Nagata,A.K., Martins,D.P., Ferreira,P.T.O.	Brazil: Distrito Federal		Solanum lycopersicum		2003		Tomato golden vein virus isolate DF[BR:Pip1799:03] segment DNA-B, complete sequence
Geminiviridae	Begomovirus	NC_038807		2018-08-24T00:00:00Z	Tomato golden vein virus	22218964	2564	RefSeq	complete		DNA-A	Albuquerque,L.C., Varsani,A., Fernandes,F.R., Pinheiro,B., Martin,D.P., de Tarso Oliveira Ferreira,P., Lemos,T.O., Inoue-Nagata,A.K., Martins,D.P., Ferreira,P.T.O.	Brazil: Goias		Solanum lycopersicum		2003		Tomato golden vein virus isolate DF[BR:Ita1220:03] segment DNA-A, complete sequence
Geminiviridae	Begomovirus	NC_038473		2018-08-24T00:00:00Z	Tomato leaf curl Uganda virus		2747	RefSeq	complete		A	Shih,S.L., Green,S.K., Tsai,W.S., Ssekyewa,C.	Uganda: Iganga		Solanum lycopersicum				Tomato leaf curl Uganda virus - [Iganga] segment A, complete sequence
Geminiviridae	Begomovirus	NC_038894		2018-08-24T00:00:00Z	Tomato leaf curl Anjouan virus		2781	RefSeq	complete			Lefeuvre,P., Martin,D.P., Hoareau,M., Naze,F., Becker,N., Delatte,H., Reynaud,B., Lett,J.M.	Comoros:Anjouan, Ouani		Solanum lycopersicum				Tomato leaf curl Anjouan virus, isolate Comoros:Ouani:2004
Geminiviridae	Begomovirus	NC_038896		2018-08-24T00:00:00Z	Tomato leaf curl Diana virus		2745	RefSeq	complete			Lefeuvre,P., Martin,D.P., Hoareau,M., Naze,F., Becker,N., Delatte,H., Reynaud,B., Lett,J.M.	Madagascar:Diana, Namakely		Solanum lycopersicum				Tomato leaf curl Diana virus cp, v2, rep, c2, c3, and c4 genes, isolated in Namakely, Madagascar
Geminiviridae	Begomovirus	NC_038897		2018-08-24T00:00:00Z	Tomato leaf curl Moheli virus		2756	RefSeq	complete			Lefeuvre,P., Martin,D.P., Hoareau,M., Naze,F., Becker,N., Delatte,H., Reynaud,B., Lett,J.M.	Comoros:Moheli, Fomboni		Solanum lycopersicum				Tomato leaf curl Moheli virus cp, v2, c2 c3 and c4 genes, isolated in Fomboni, Comoros
Geminiviridae	Begomovirus	NC_038899		2018-08-24T00:00:00Z	Tomato leaf curl Namakely virus		2769	RefSeq	complete			Lefeuvre,P., Martin,D.P., Hoareau,M., Naze,F., Becker,N., Delatte,H., Reynaud,B., Lett,J.M.	Madagascar:Antsiranana, Namakely		Solanum lycopersicum				Tomato leaf curl Namakely virus, isolate Madagascar:Namakely:2001
Geminiviridae	Begomovirus	NC_038901		2018-08-24T00:00:00Z	Tomato leaf curl Toliara virus		2764	RefSeq	complete			Lefeuvre,P., Martin,D.P., Hoareau,M., Naze,F., Becker,N., Delatte,H., Reynaud,B., Lett,J.M.	Madagascar:Menabe, Miandrivazo		Solanum lycopersicum				Tomato leaf curl Toliara virus cp, v2, rep, c2, c3 and c4 genes, isolated in Miandrivazo, Madagascar
Geminiviridae	Begomovirus	NC_038234		2018-08-07T00:00:00Z	Tomato rugose yellow leaf curl virus		2620	RefSeq	complete		DNA B		Uruguay: Salto Grande		Solanum lycopersicum		2009		Tomato rugose yellow leaf curl virus isolate U1 clone 3 segment DNA_B, complete sequence
Geminiviridae		NC_036591		2018-01-13T00:00:00Z	Tomato apical leaf curl virus		2873	RefSeq	complete			Vaghi Medina,G., Teppa,E., Bornancini,V.A., Flores,C.R., Marino Buslje,C., Lopez Lambertini,P.M.	Argentina		Solanum lycopersicum		2008		Tomato apical leaf curl virus isolate AR:Yuto:Tom420:08, complete genome
Geminiviridae		NC_035676		2017-08-31T00:00:00Z	Tomato associated geminivirus 1		2611	RefSeq	complete			Fontenele,R.S., Lamas,N.S., Lacorte,C., Lacerda,A.L.M., Varsani,A., Ribeiro,S.G.	Brazil		Solanum lycopersicum		2015		Tomato associated geminivirus 1 isolate Tomato_BR, complete genome
Geminiviridae	Begomovirus	NC_035481		2017-08-24T00:00:00Z	Tomato leaf curl purple vein virus		2629	RefSeq	complete			Macedo,M.A., Albuquerque,L., Souza,J., Maliano,M., Rojas,M., Gilbertson,R., Inoue Nagata,A.	Brazil		Solanum lycopersicum		2015		Tomato leaf curl purple vein virus isolate BR:793:15 clone P793, complete genome
Geminiviridae	Begomovirus	NC_033779		2017-02-21T00:00:00Z	Tomato leaf curl Burkina Faso virus	28161765	2784	RefSeq	complete			Ouattara,A., Tiendrebeogo,F., Lefeuvre,P., Claverie,S., Hoareau,M., Traore,E.V., Barro,N., Traore,O., Lett,J.M., Lett,J.-M.	Burkina Faso		Solanum lycopersicum		2015-03-12		Tomato leaf curl Burkina Faso virus isolate Burkina Faso:Loumbila:Tomate51B1:2013, complete genome
Geminiviridae	Begomovirus	NC_032006		2016-12-06T00:00:00Z	Tomato mottle leaf curl virus		2632	RefSeq	complete		DNA-A	Ferro,M.M.M., Ramos-Sobrinho,R., Silva,J.T., Assuncao,I.P., Lima,G.S.A.	Brazil		Solanum lycopersicum		2014		Tomato mottle leaf curl virus isolate BR-PB44-14 segment DNA-A, complete sequence
Geminiviridae	Begomovirus	NC_029995		2016-04-29T00:00:00Z	Tomato yellow leaf curl Shuangbai virus		2748	RefSeq	complete			Zhao,L.L., Ding,M., Yin,Y.Y., Zhang,X.Y., Zhang,Z.K.	China		Solanum lycopersicum		2014-11-11		Tomato yellow leaf curl Shuangbai virus - [Y4536], complete genome
Geminiviridae	Begomovirus	NC_029994		2016-04-29T00:00:00Z	Tobacco leaf curl virus		2762	RefSeq	complete			Kim,J., Kwak,H.-R., Kim,M.-K., Seo,J.-K., Kim,C.-S., Lee,G.-S., Choi,H.-S.	South Korea		Solanum lycopersicum		2015		Tobacco leaf curl virus isolate KH6, complete genome
Geminiviridae	Begomovirus	NC_028114		2015-10-30T00:00:00Z	Tomato leaf curl Comoros virus	15831967	2765	RefSeq	complete			Delatte,H., Martin,D.P., Naze,F., Goldbach,R., Reynaud,B., Peterschmitt,M., Lett,J.M.	Mayotte:Dembeni		Solanum lycopersicum				Tomato leaf curl Comoros virus complete genome, isolate Mayote:Dembeni:2003
Geminiviridae	Begomovirus	NC_027215		2015-06-15T00:00:00Z	Tomato yellow leaf curl Mali virus		2796	RefSeq	complete			Sattar,M.N., Koutou,M., Husseini,S., Leke,W.N., Brown,J.K., Kvarnheden,A.	Burkina Faso		Solanum lycopersicum	plant leaf			Tomato yellow leaf curl Mali virus complete genome, isolate Tom-141
Geminiviridae	Begomovirus	NC_027040		2015-05-14T00:00:00Z	Ageratum yellow vein virus		2750	RefSeq	complete		A	Schlub,R.L., Li,R., Bamba,J., Brown,R., Ling,K.-S.	USA: Guam	GU	Solanum lycopersicum		2011		Ageratum yellow vein virus strain Guam 12-02 segment A, complete sequence
Geminiviridae	Begomovirus	NC_026761		2015-04-04T00:00:00Z	Tomato enation leaf curl virus		2756	RefSeq	complete		DNA-A	Swarnalatha,P., Jalali,S., Krishna Reddy,M.	India: Narsipura, Karnataka		Solanum lycopersicum	plant leaf	2008-08-28		Tomato enation leaf curl virus isolate TC14 segment DNA-A, complete sequence
Geminiviridae	Begomovirus	NC_025680		2014-11-19T00:00:00Z	Tomato yellow leaf curl Axarquia virus		2763	RefSeq	complete			Anfoka,G.H., Haj Ahmad,F.W., Al-Talib,M.M., Al-Abadi,M.S.	Jordan		Solanum lycopersicum		2013		Tomato yellow leaf curl Axarquia virus isolate Homra, complete genome
Geminiviridae	Begomovirus	NC_025265		2014-10-17T00:00:00Z	Tomato mottle wrinkle virus	25252814	2564	RefSeq	complete		DNA A	Vaghi Medina,C.G., Martin,D.P., Lopez Lambertini,P.M.	Argentina		Solanum lycopersicum		2008		Tomato mottle wrinkle virus isolate Ar:Pichanal:400 segment DNA-A, complete sequence
Geminiviridae	Begomovirus	NC_025266		2014-10-17T00:00:00Z	Tomato mottle wrinkle virus	25252814	2560	RefSeq	complete		DNA B	Vaghi Medina,C.G., Martin,D.P., Lopez Lambertini,P.M.	Argentina		Solanum lycopersicum		2008		Tomato mottle wrinkle virus isolate Ar:Pichanal:400 segment DNA-B, complete sequence
Geminiviridae	Begomovirus	NC_024116		2014-05-19T00:00:00Z	Tomato leaf curl Barka virus		2753	RefSeq	complete			Al-Shihi,A.A.M., Khan,A.J., Akhtar,S., Lima,A.T.M., Zerbini,F.M., Briddon,R.W., Al-Shihi,A.A., Ammara,U.	Oman: Barka		Solanum lycopersicum	plant leaf	2013		Tomato leaf curl Barka virus isolate Tom-55, complete genome
Geminiviridae	Begomovirus	NC_023312		2014-01-09T00:00:00Z	Tomato leaf curl Liwa virus	24052149	2761	RefSeq	complete			Khan,A.J., Akhtar,S., Singh,A.K., Al-Shehi,A.A., Al-Matrushi,A.M., Ammara,U., Briddon,R.W.	Oman:Liwa		Solanum lycopersicum	plant leaf	2012		Tomato leaf curl Liwa virus isolate LW1, complete genome
Geminiviridae	Begomovirus	NC_023034		2014-01-06T00:00:00Z	Tomato leaf curl Gandhinagar virus		2760	RefSeq	complete		DNA-A	Rathore,S., Bhatt,B.S., Yadav,B.K., Kale,R.K., Singh,A.K.	India		Solanum lycopersicum	plant leaf	2012-12-12		Tomato leaf curl Gandhinagar virus isolate pToGNAX15 segment DNA-A, complete sequence
Geminiviridae	Begomovirus	NC_022229		2013-09-03T00:00:00Z	Tomato yellow leaf curl Saudi virus		2775	RefSeq	complete			Rezk,A.A., Alhudaib,K.A., Al-Araby,W.S.	Saudi Arabia		Solanum lycopersicum		2012-04-22		Tomato yellow leaf curl Saudi virus isolate Hail1, complete genome
Geminiviridae	Begomovirus	NC_021579		2013-06-29T00:00:00Z	Tomato golden leaf spot virus		2669	RefSeq	complete		DNA-A	Fonseca,M.E.N., Boiteux,L.S.	Uruguay		Solanum lycopersicum	plant leaf	2013-01		Tomato golden leaf spot virus isolate TO83 Araguaina segment DNA-A, complete sequence
Geminiviridae	Begomovirus	NC_021341		2013-06-03T00:00:00Z	Tomato yellow leaf curl Yunnan virus		2754	RefSeq	complete		DNA-A	Ding,M., Li,W.H., Zhang,Z.K., Zhou,X.P.	China		Solanum lycopersicum		2011-01-22		Tomato yellow leaf curl Yunnan virus isolate YN2013 clone 10 segment DNA-A, complete sequence
Geminiviridae	Begomovirus	NC_020257		2013-02-11T00:00:00Z	Tomato rugose yellow leaf curl virus	22383056	2685	RefSeq	complete		DNA A	Marquez-Martin,B., Maeso,D., Martinez-Ayala,A., Bernal,R., Teresa Federici,M., Vincelli,P., Navas-Castillo,J., Moriones,E., Federici,M.T.	Uruguay: Salto Grande		Solanum lycopersicum		2009		Tomato rugose yellow leaf curl virus isolate U2 clone 1 segment DNA_A, complete sequence
Geminiviridae	Begomovirus	NC_019947		2012-12-27T00:00:00Z	Tomato yellow mottle virus		2547	RefSeq	complete		DNA B	Maliano,M.R., Melgarejo,T., Rojas,M., Barboza,N., Gilbertson,R.L.	Costa Rica		Solanum lycopersicum		2003		Tomato yellow mottle virus segment DNA-B, complete sequence
Geminiviridae	Begomovirus	NC_019946		2012-12-27T00:00:00Z	Tomato yellow mottle virus		2574	RefSeq	complete		DNA-A	Maliano,M.R., Melgarejo,T., Rojas,M., Barboza,N., Gilbertson,R.L.	Costa Rica		Solanum lycopersicum		1990		Tomato yellow mottle virus isolate Grecia segment DNA-A, complete sequence
Geminiviridae	Begomovirus	NC_011348		2012-05-15T00:00:00Z	Tomato yellow leaf distortion virus		2630	RefSeq	complete		DNA A	Fiallo-Olive,E., Martinez-Zubiaur,Y., Rivera-Bustamante,R.F.	Cuba		Solanum lycopersicum		2007-01		Tomato yellow leaf distortion virus DNA A, complete genome
Geminiviridae	Begomovirus	NC_017913		2012-05-15T00:00:00Z	Tomato yellow leaf distortion virus		2589	RefSeq	complete		DNA B	Fiallo-Olive,E., Hernandez-Zepeda,C., Trejo-Saavedra,D., Carrillo-Trip,J., Rivera-Bustamante,R.F., Martinez-Zubiaur,Y., Rivera-Bustamante,R.	Cuba		Solanum lycopersicum		2007-01		Tomato yellow leaf distortion virus clone EF5N segment DNA-B, complete sequence
Geminiviridae	Begomovirus	NC_016965		2012-03-09T00:00:00Z	Tomato leaf curl Ranchi virus		2762	RefSeq	complete		DNA-A	Kumari,P., Chattopadhyay,B., Chakraborty,S.	India		Solanum lycopersicum		2007-12		Tomato leaf curl Ranchi virus DNA-A, complete genome
Geminiviridae	Begomovirus	NC_016580		2012-01-13T00:00:00Z	Tomato dwarf leaf virus	22718220	2540	RefSeq	complete		DNA A	Vaghi Medina,C.G., Lopez Lambertini,P.M.	Argentina		Solanum lycopersicum		2008		Tomato dwarf leaf virus DNA-A, complete genome
Geminiviridae	Begomovirus	NC_016581		2012-01-13T00:00:00Z	Tomato dwarf leaf virus	22718220	2494	RefSeq	complete		DNA B	Vaghi Medina,C.G., Lopez Lambertini,P.M.	Argentina		Solanum lycopersicum		2008		Tomato dwarf leaf virus DNA-B, complete genome
Geminiviridae	Begomovirus	NC_015961		2011-10-07T00:00:00Z	Tomato chlorotic leaf distortion virus	21853328	2605	RefSeq	complete		DNA B	Zambrano,K., Geraud-Pouey,F., Chirinos,D., Romay,G., Marys,E., Geraud,F.	Venezuela		Solanum lycopersicum		2004		Tomato chlorotic leaf distortion virus-[Venezuela:Zulia:2004] DNA_B, complete genome
Geminiviridae	Begomovirus	NC_015962		2011-10-07T00:00:00Z	Tomato chlorotic leaf distortion virus	21853328	2625	RefSeq	complete		DNA A	Zambrano,K., Geraud-Pouey,F., Chirinos,D., Romay,G., Marys,E., Geraud,F.	Venezuela		Solanum lycopersicum		2004		Tomato chlorotic leaf distortion virus-[Venezuela:Zulia:2004] segment DNA_A, complete sequence
Geminiviridae	Begomovirus	NC_015124		2011-02-10T00:00:00Z	Tomato leaf curl Hanoi virus		2740	RefSeq	complete			Ha,C.V., Le,H.V., Tran,T.N.	Viet Nam		Solanum lycopersicum		2010		Tomato leaf curl Hanoi virus, complete genome
Geminiviridae	Begomovirus	NC_014542		2010-09-25T00:00:00Z	Tomato leaf curl Oman virus	21084498	2763	RefSeq	complete			Idris,A.M., Shahid,M.S., Briddon,R.W., Khan,A.J., Zhu,J.K., Brown,J.K.	Oman		Solanum lycopersicum		2005		Tomato leaf curl Oman virus, complete genome
Geminiviridae	Begomovirus	NC_014510		2010-09-21T00:00:00Z	Tomato leaf deformation virus		2591	RefSeq	complete		DNA-A	Marquez-Martin,B., Aragon-Caballero,L., Fiallo-Olive,E., Navas-Castillo,J., Moriones,E.	Peru: Carabayllo		Solanum lycopersicum		2003-05		Tomato leaf deformation virus DNA-A, complete genome
Geminiviridae	Begomovirus	NC_013413		2009-10-16T00:00:00Z	Tomato leaf curl Sulawesi virus		2751	RefSeq	complete		DNA-A	Tsai,W.S., Shih,S.L., Green,S.K., Lee,L.M., Luther,G.C., Ratulangi,M., Sembel,D.T., Jan,F.-J.	Indonesia:Tompaso, North Sulawesi		Solanum lycopersicum		2006-05		Tomato leaf curl Sulawesi virus DNA-A, complete genome
Geminiviridae	Begomovirus	NC_013102		2009-08-17T00:00:00Z	Tomato leaf curl Hainan virus		2748	RefSeq	complete			Zhang,H., Hu,G., Zhou,X., Zhou,X.P.	China:Hainan province		Solanum lycopersicum		2008-03-16		Tomato leaf curl Hainan virus, complete genome
Geminiviridae	Begomovirus	NC_012492		2009-04-01T00:00:00Z	Tomato leaf curl Patna virus		2752	RefSeq	complete		DNA-A	Kumari,P., Chattopadhyay,B., Singh,A.K., Chakraborty,S.	India: Patna		Solanum lycopersicum				Tomato leaf curl Patna virus DNA-A, complete genome
Geminiviridae	Begomovirus	NC_012206		2009-03-10T00:00:00Z	Tomato leaf curl Nigeria virus		2784	RefSeq	complete			Kon,T., Rojas,M.R., Gilbertson,R.L.	Nigeria		Solanum lycopersicum		2006		Tomato leaf curl Nigeria virus-[Nigeria:2006], complete genome
Geminiviridae	Begomovirus	NC_011135		2008-08-13T00:00:00Z	Tomato leaf curl Kerala virus		2767	RefSeq	complete		DNA A	Mukhopadhyay,S., Pandey,P., Nazeem,P.A., Mukherjee,S.K.	India		Solanum lycopersicum				Tomato leaf curl Kerala virus, complete genome
Geminiviridae	Begomovirus	NC_011096		2008-08-01T00:00:00Z	Tomato leaf curl Kumasi virus		2794	RefSeq	complete		A	Osei,M.K., Akromah,R., Shih,S.L., Lee,L.M., Green,S.K.	Ghana: Kumasi		Solanum lycopersicum				Tomato leaf curl Kumasi virus segment A, complete sequence
Geminiviridae	Begomovirus	NC_011024		2008-06-25T00:00:00Z	Tomato yellow leaf curl Axarquia virus	19463717	2771	RefSeq	complete			Davino,S., Napoli,C., Dellacroce,C., Miozzi,L., Noris,E., Davino,M., Accotto,G.P.	Italy: Sicily, Ragusa		Solanum lycopersicum		2004		TYLCAxV-Sic1-[IT:Sic2/2:04], complete genome
Geminiviridae	Begomovirus	NC_010833		2008-06-12T00:00:00Z	Tomato mild mosaic virus	18726171	2708	RefSeq	complete		DNA A	Castillo-Urquiza,G.P., Beserra,J.E. Jr., Bruckner,F.P., Lima,A.T., Varsani,A., Alfenas-Zerbini,P., Murilo Zerbini,F., Beserra,J.E.A. Jr., Lima,A.T.M., Zerbini,P.A., Zerbini,F.M.	Brazil		Solanum lycopersicum		2005-05		Tomato mild mosaic virus DNA-A, complete genome
Geminiviridae	Begomovirus	NC_010834		2008-06-12T00:00:00Z	Tomato mild mosaic virus	18726171	2663	RefSeq	complete		DNA B	Castillo-Urquiza,G.P., Beserra,J.E. Jr., Bruckner,F.P., Lima,A.T., Varsani,A., Alfenas-Zerbini,P., Murilo Zerbini,F., Beserra,J.E.A. Jr., Lima,A.T.M., Zerbini,P.A., Zerbini,F.M.	Brazil		Solanum lycopersicum		2005-05		Tomato mild mosaic virus DNA-B, complete genome
Geminiviridae	Begomovirus	NC_010835		2008-06-12T00:00:00Z	Tomato common mosaic virus	18726171	2560	RefSeq	complete		DNA A	Castillo-Urquiza,G.P., Beserra,J.E. Jr., Bruckner,F.P., Lima,A.T., Varsani,A., Alfenas-Zerbini,P., Murilo Zerbini,F., Beserra,J.E.A. Jr., Lima,A.T.M., Zerbini,P.A., Zerbini,F.M.	Brazil		Solanum lycopersicum		2007-07-17		Tomato common mosaic virus DNA-A, complete genome
Geminiviridae	Begomovirus	NC_010836		2008-06-12T00:00:00Z	Tomato common mosaic virus	18726171	2498	RefSeq	complete		DNA B	Castillo-Urquiza,G.P., Beserra,J.E. Jr., Bruckner,F.P., Lima,A.T., Varsani,A., Alfenas-Zerbini,P., Murilo Zerbini,F., Beserra,J.E.A. Jr., Lima,A.T.M., Zerbini,P.A., Zerbini,F.M.	Brazil		Solanum lycopersicum		2007-07-17		Tomato common mosaic virus DNA-B, complete genome
Geminiviridae	Begomovirus	NC_010839		2008-06-12T00:00:00Z	Tomato leaf curl Palampur virus	18792773	2725	RefSeq	complete		DNA B	Kumar,Y., Hallan,V., Zaidi,A.A.	India:Himachal Pradesh		Solanum lycopersicum	plant leaf	2006-12-30		Tomato leaf curl Palampur virus DNA B, complete sequence
Geminiviridae	Begomovirus	NC_010840		2008-06-12T00:00:00Z	Tomato leaf curl Palampur virus	18792773	2756	RefSeq	complete		DNA A	Kumar,Y., Hallan,V., Zaidi,A.A.	India:Himachal Pradesh		Solanum lycopersicum	plant leaf	2006-12-30		Tomato leaf curl Palampur virus DNA A, complete sequence
Geminiviridae	Begomovirus	NC_010812		2008-06-05T00:00:00Z	Ageratum yellow vein Hualian virus		2756	RefSeq	complete		DNA A	Tsai,W.S., Green,S.K., Shih,S.L.	Taiwan: Hsinchu		Solanum lycopersicum		2003		Ageratum yellow vein Hualian virus-[Taiwan:Hsinchu:tom:2003] DNA A, complete sequence
Geminiviridae	Begomovirus	NC_010439		2008-03-13T00:00:00Z	Tomato leaf curl Cebu virus		2723	RefSeq	complete		DNA-A	Tsai,W.S., Shih,S.L., Venkatesan,S.G., Aquino,M.U., Green,S.K., Kenyon,L., Jan,F.J., Aquino,M., Huang,Y.C., Jan,F.-J.	Philippines: Cebu		Solanum lycopersicum				Tomato leaf curl Cebu virus DNA-A, complete genome
Geminiviridae	Begomovirus	NC_010440		2008-03-13T00:00:00Z	Tomato leaf curl Mindanao virus		2761	RefSeq	complete		DNA-A	Tsai,W.S., Shih,S.L., Venkatesan,S.G., Aquino,M.U., Green,S.K., Kenyon,L., Jan,F.J., Aquino,M., Huang,Y.C., Jan,F.-J.	Philippines: Mindanao		Solanum lycopersicum				Tomato leaf curl Mindanao virus DNA-A, complete genome
Geminiviridae	Begomovirus	NC_010441		2008-03-13T00:00:00Z	Tomato leaf curl Cotabato virus		2750	RefSeq	complete		DNA-A	Tsai,W.S., Shih,S.L., Venkatesan,S.G., Aquino,M.U., Green,S.K., Kenyon,L., Jan,F.J., Aquino,M., Huang,Y.C., Jan,F.-J.	Philippines: Mindanao		Solanum lycopersicum				Tomato leaf curl Cotabato virus DNA-A, complete genome
Geminiviridae	Begomovirus	NC_010313		2008-02-06T00:00:00Z	Tomato leaf curl Ghana virus		2803	RefSeq	complete		A	Osei,M.K., Akromah,R., Shih,S.L., Lee,L.M., Green,S.K.	Ghana:Akumadan		Solanum lycopersicum				Tomato leaf curl Ghana virus segment A, complete genome
Geminiviridae	Begomovirus	NC_009605		2007-06-28T00:00:00Z	Tomato leaf curl Sinaloa virus	15789265	2562	RefSeq	complete		DNA B	Rojas,A., Kvarnheden,A., Marcenaro,D., Valkonen,J.P.	Nicaragua:Santa Lucia		Solanum lycopersicum				Tomato leaf curl Sinaloa virus DNA B, complete sequence
Geminiviridae	Begomovirus	NC_009606		2007-06-28T00:00:00Z	Tomato leaf curl Sinaloa virus	15789265	2611	RefSeq	complete		DNA A	Rojas,A., Kvarnheden,A., Marcenaro,D., Valkonen,J.P.	Nicaragua:Santa Lucia		Solanum lycopersicum				Tomato leaf curl Sinaloa virus DNA A, complete sequence
Geminiviridae	Begomovirus	NC_009553		2007-06-11T00:00:00Z	Tobacco leaf curl Thailand virus	17226067	2752	RefSeq	complete			Knierim,D., Maiss,E.	Thailand		Solanum lycopersicum				Tobacco leaf curl Thailand virus, complete genome
Geminiviridae	Begomovirus	NC_009548		2007-06-08T00:00:00Z	Tomato yellow leaf curl Vietnam virus	18089756	2745	RefSeq	complete		DNA-A	Ha,C., Coombs,S., Revill,P., Harding,R., Vu,M., Dale,J., Ha,C.V., Revill,P.A., Harding,R.M., Vu,M.T., Dale,J.L.	Viet Nam: Hanoi		Solanum lycopersicum				Tomato yellow leaf curl Vietnam virus DNA-A, complete sequence
Geminiviridae	Begomovirus	NC_009491		2007-05-24T00:00:00Z	Tomato mild yellow leaf curl Aragua virus		2559	RefSeq	complete		DNA B	Zambrano,K.A., Carrillo,J., Rivera-Bustamante,R.F., Carballo,O., Marys,E.E.	Venezuela		Solanum lycopersicum		2003		Tomato mild yellow leaf curl Aragua virus DNA B, complete sequence
Geminiviridae	Begomovirus	NC_009490		2007-05-24T00:00:00Z	Tomato mild yellow leaf curl Aragua virus		2609	RefSeq	complete		DNA A	Zambrano,K.A., Carrillo,J., Carballo,O., Rivera-Bustamante,R., Marys,E.E.	Venezuela		Solanum lycopersicum				Tomato mild yellow leaf curl Aragua virus DNA A, complete sequence
Geminiviridae	Begomovirus	NC_009031		2007-02-21T00:00:00Z	Tomato leaf curl Seychelles virus		2742	RefSeq	complete			Lefeuvre,P., Delatte,H., Naze,F., Dogley,W., Reynaud,B., Lett,J.M.	Seychelles:Mahe		Solanum lycopersicum		2004		Tomato leaf curl Seychelles virus, complete genome
Geminiviridae	Begomovirus	NC_009030		2007-02-21T00:00:00Z	Tomato leaf curl Arusha virus		2762	RefSeq	complete		DNA-A	Shih,S.L., Tsai,W.S., Green,S.K., Lee,L.M.	Tanzania:Kilimanjaro		Solanum lycopersicum				Tomato leaf curl Arusha virus DNA-A, complete sequence
Geminiviridae	Begomovirus	NC_008373		2006-09-27T00:00:00Z	Tomato leaf curl Guangdong virus		2744	RefSeq	complete		DNA-A	He,Z.F., Yu,H.	China: Guangdong, Guangzhou		Solanum lycopersicum				Tomato leaf curl Guangdong virus DNA-A, complete sequence
Geminiviridae	Begomovirus	NC_008374		2006-09-27T00:00:00Z	Tomato yellow leaf curl Guangdong virus		2744	RefSeq	complete		DNA A	He,Z.F., Yu,H.	China: Guangdong, Guangzhou		Solanum lycopersicum				Tomato yellow leaf curl Guangdong virus DNA A, complete sequence
Geminiviridae	Begomovirus	NC_008329		2006-09-06T00:00:00Z	Tomato leaf curl Guangxi virus		2752	RefSeq	complete			Xu,Y.P., Cai,X.Z., Zhou,X.P.	China:Guangxi		Solanum lycopersicum				Tomato leaf curl Guangxi virus, complete genome
Geminiviridae	Begomovirus	NC_008299		2006-08-25T00:00:00Z	Pedilanthus leaf curl virus		2759	RefSeq	complete		A	Tsai,W.-S., Green,S.K., Behjatnia,S.A.A., Rezaian,A., Iram,S., Mansoor	Pakistan: Rahim Yar Khan		Solanum lycopersicum				Pedilanthus leaf curl virus isolate Rahim Yar Khan 1 segment A, complete sequence
Geminiviridae	Begomovirus	NC_008267		2006-08-02T00:00:00Z	Tomato yellow leaf curl Indonesia virus		2762	RefSeq	complete			Tsai,W.S., Shih,S.L., Green,S.K., Akkermans,D., Jan,F.-J.	Indonesia:Lembang		Solanum lycopersicum		1998-01		Tomato yellow leaf curl Indonesia virus-[Lembang], complete genome
Geminiviridae	Begomovirus	NC_008057		2006-06-07T00:00:00Z	Tomato golden mottle virus		2558	RefSeq	complete		DNA B	Mauricio-Castillo,J.A., Arguello-Astorga,G.R., Alpuche-Solis,A.G.	Mexico: San Luis Potosi		Solanum lycopersicum		2005		Tomato golden mottle virus DNA B, complete sequence
Geminiviridae	Begomovirus	NC_008058		2006-06-07T00:00:00Z	Tomato golden mottle virus		2614	RefSeq	complete		DNA A	Mauricio-Castillo,J.A., Arguello-Astorga,G.R., Gregorio-Jorge,J., Ambriz-Granados,S., Alpuche-Solis,A.G., Monreal-Vargas,C.T.	Mexico		Solanum lycopersicum		2005		Tomato golden mottle virus DNA A, complete sequence
Geminiviridae	Begomovirus	NC_007723		2006-01-23T00:00:00Z	Tomato leaf curl Joydebpur virus		2761	RefSeq	complete		DNA-A	Maruthi,M.N., Rekha,A.R., Alam,S.N., Kader,K.A., Cork,A., Colvin,J.	Bangladesh:Gazipur, Joydebpur		Solanum lycopersicum				Tomato leaf curl Joydebpur virus DNA-A, complete genome
Geminiviridae	Begomovirus	NC_006874		2005-03-10T00:00:00Z	Tomato leaf curl Madagascar virus	15831967	2777	RefSeq	complete			Delatte,H., Martin,D.P., Naze,F., Goldbach,R., Reynaud,B., Peterschmitt,M., Lett,J.M.	Madagascar:Morondova,2001		Solanum lycopersicum				Tomato leaf curl Madagascar virus-Menabe [Madagascar:Morondova:2001], complete genome
Geminiviridae	Begomovirus	NC_006876		2005-03-10T00:00:00Z	Tomato leaf curl Mayotte virus	15831967	2768	RefSeq	complete			Delatte,H., Martin,D.P., Naze,F., Goldbach,R., Reynaud,B., Peterschmitt,M., Lett,J.M.	Mayotte:Kahani		Solanum lycopersicum				Tomato leaf curl Mayotte virus, complete genome
Geminiviridae	Begomovirus	NC_005850		2004-04-15T00:00:00Z	Tomato mosaic leaf curl virus		2560	RefSeq	complete		DNA A	Nava,A.R., Polston,J.E., Hiebert,E., Patte,C.P.	Venezuela: Trujillo		Solanum lycopersicum				Tomato mosaic leaf curl virus DNA A, complete genome
Geminiviridae	Begomovirus	NC_005851		2004-04-15T00:00:00Z	Tomato mosaic leaf curl virus		2525	RefSeq	complete		DNA B	Nava,A.R., Polston,J.E., Hiebert,E., Patte,C.P.	Venezuela: Trujillo		Solanum lycopersicum				Tomato mosaic leaf curl virus DNA B, complete genome
Geminiviridae	Begomovirus	NC_005852		2004-04-15T00:00:00Z	Tomato yellow margin leaf curl virus	23064695	2575	RefSeq	complete		DNA A	Nava,A., Londono,A., Polston,J.E., Nava,A.R., Patte,C.P., Hiebert,E., Palston,J.E.	Venezuela: Merida		Solanum lycopersicum				Tomato yellow margin leaf curl virus segment DNA A, complete sequence
Geminiviridae	Begomovirus	NC_005853		2004-04-15T00:00:00Z	Tomato yellow margin leaf curl virus	23064695	2543	RefSeq	complete		DNA B	Nava,A., Londono,A., Polston,J.E., Nava,A.R., Patte,C.P., Hiebert,E., Palston,J.E.	Venezuela: Merida		Solanum lycopersicum				Tomato yellow margin leaf curl virus segment DNA B, complete sequence
Geminiviridae	Begomovirus	NC_005320		2004-01-13T00:00:00Z	Tomato leaf curl China virus		2738	RefSeq	complete			Ma,X., Zhou,X.	China:Guangxi		Solanum lycopersicum				Tomato leaf curl China virus - [G32], complete sequence
Geminiviridae	Begomovirus	NC_004647		2003-03-27T00:00:00Z	Tomato leaf curl Sri Lanka virus		2756	RefSeq	complete			Shih,S.L., Nakhla,M.K., Maxwell,D.P., Green,S.K., Hanson,P.	Sri Lanka:Bandarawela		Solanum lycopersicum				Tomato leaf curl Sri Lanka virus, complete genome
Geminiviridae	Begomovirus	NC_004638		2003-03-26T00:00:00Z	Potato yellow mosaic Trinidad virus		2582	RefSeq	complete		DNA A	Humaharan,P., Padidam,M., Phelps,R.H., Beachy,R.N., Fauquet,C.M.			Solanum lycopersicum				Potato yellow mosaic Trinidad virus DNA A, complete sequence
Geminiviridae	Begomovirus	NC_004641		2003-03-26T00:00:00Z	Tobacco leaf curl Kochi virus	15168208	2760	RefSeq	complete			Kitamura,K., Murayama,A., Ikegami,M.			Solanum lycopersicum				Tobacco leaf curl Kochi virus, complete genome
Geminiviridae	Begomovirus	NC_004644		2003-03-26T00:00:00Z	Potato yellow mosaic Trinidad virus		2535	RefSeq	complete		DNA B	Humaharan,P., Padidam,M., Phelps,R.H., Beachy,R.N., Fauquet,C.M.			Solanum lycopersicum				Potato yellow mosaic Trinidad virus DNA B, complete sequence
Geminiviridae	Begomovirus	NC_004611		2003-03-15T00:00:00Z	Tomato leaf curl New Delhi virus	7844539	2739	RefSeq	complete		DNA A	Padidam,M., Beachy,R.N., Fauquet,C.M.			Solanum lycopersicum				Tomato leaf curl New Delhi virus DNA A, complete sequence
Geminiviridae	Begomovirus	NC_004612		2003-03-15T00:00:00Z	Tomato leaf curl New Delhi virus	7844539	2696	RefSeq	complete		DNA B	Padidam,M., Beachy,R.N., Fauquet,C.M.			Solanum lycopersicum				Tomato leaf curl New Delhi virus DNA B, complete sequence
Geminiviridae	Begomovirus	NC_003722		2002-04-23T00:00:00Z	Tobacco curly shoot virus	15593415	2743	RefSeq	complete			Li,Z.H., Zhou,X.P., Zhang,X., Xie,Y., Li,Z., Li,G., Zhang,Z., Zhou,X.			Solanum lycopersicum				Tobacco curly shoot virus, complete genome
Geminiviridae	Begomovirus	NC_004044		2000-10-29T00:00:00Z	Tomato yellow leaf curl China virus	11682126	2734	RefSeq	complete			Yin,Q., Yang,H., Gong,Q., Wang,H., Liu,Y., Hong,Y., Tien,P.			Solanum lycopersicum				Tomato yellow leaf curl China virus, complete genome
Potyviridae	Ipomovirus	NC_038920		2018-08-24T00:00:00Z	Tomato mild mottle virus		9283	RefSeq	complete			Abraham,A., Menzel,W., Vetten,H.-J., Winter,S.	Ethiopia		Solanum lycopersicum				Tomato mild mottle virus gene for polyprotein, genomic RNA
Potyviridae	Potyvirus	NC_017824		2012-05-04T00:00:00Z	Tomato necrotic stunt virus	22623984	10057	RefSeq	complete			Li,R., Gao,S., Hernandez,A.G., Wechter,W.P., Fei,Z., Ling,K.S., Ling,K.-S.	Mexico		Solanum lycopersicum		2008-02-07		Tomato necrotic stunt virus, complete genome
Rhabdoviridae	Cytorhabdovirus	NC_034240		2017-04-05T00:00:00Z	Tomato yellow mottle-associated cytorhabdovirus	28331089	13389	RefSeq	complete			Xu,C., Sun,X., Taylor,A., Jiao,C., Xu,Y., Cai,X., Wang,X., Ge,C., Pan,G., Wang,Q., Fei,Z.	China: Chongqing		Solanum lycopersicum		2013-06-26		Tomato yellow mottle-associated virus, complete genome
Secoviridae	Torradovirus	NC_027926		2015-10-07T00:00:00Z	Tomato necrotic dwarf virus		7244	RefSeq	complete		RNA1	Wintermantel,W.M., Hladky,L.L.	USA: Imperial Valley, California	CA	Solanum lycopersicum		1988		Tomato necrotic dwarf virus, RNA1, complete sequence
Secoviridae	Torradovirus	NC_027927		2015-10-07T00:00:00Z	Tomato necrotic dwarf virus		4904	RefSeq	complete		RNA2	Wintermantel,W.M., Hladky,L.L.	USA: Imperial Valley, California	CA	Solanum lycopersicum		1988		Tomato necrotic dwarf virus, RNA2, complete sequence
Secoviridae	Torradovirus	NC_013075		2009-08-10T00:00:00Z	Tomato chocolate spot virus	20376682	7492	RefSeq	complete		RNA 1	Batuman,O., Kuo,Y.W., Palmieri,M., Rojas,M.R., Gilbertson,R.L., Kou,Y.-W.	Guatemala		Solanum lycopersicum				Tomato chocolate spot virus RNA1, complete genome
Secoviridae	Torradovirus	NC_013076		2009-08-10T00:00:00Z	Tomato chocolate spot virus	20376682	5109	RefSeq	complete		RNA2	Batuman,O., Kuo,Y.W., Palmieri,M., Rojas,M.R., Gilbertson,R.L., Kou,Y.-W.	Guatemala		Solanum lycopersicum				Tomato chocolate spot virus, RNA2, complete genome
Tolecusatellitidae	Betasatellite	NC_040544		2019-02-12T00:00:00Z	Tomato leaf curl Yunnan betasatellite		1361	RefSeq	complete			Zhao,L.L., Ding,M., Zhong,J., Yin,Y.Y., Zhang,X.Y., Li,T.T.	China: Yunnan		Solanum lycopersicum		2015-12-10		Tomato leaf curl Yunnan betasatellite strain China:Yunnan 2:Tomato:2015, complete sequence
Tolecusatellitidae	Betasatellite	NC_038688		2018-08-24T00:00:00Z	Tomato yellow leaf curl Shandong betasatellite		1334	RefSeq	complete			Zhu,X., Sun,G.	China: Shandong Shouguang		Solanum lycopersicum		2014-10-09		Tomato yellow leaf curl Shandong betasatellite isolate SDSG, complete sequence
Tolecusatellitidae	Betasatellite	NC_038686		2018-08-24T00:00:00Z	Tomato leaf curl Malaysia betasatellite		1342	RefSeq	complete			Mahmoudieh,M.K., Mohamad Roff,M.N., Harikrishna,J.A., Othman,R.Y.	Malaysia		Solanum lycopersicum		2013		Tomato leaf curl Malaysia betasatellite, complete sequence
Tolecusatellitidae	Betasatellite	NC_038685		2018-08-24T00:00:00Z	Tomato leaf curl Laguna betasatellite	18357407	1346	RefSeq	complete			Matsuda,N., Sharma,P., Bajet,N.B., Ikegami,M.	Philippines: Laguna		Solanum lycopersicum				Tomato leaf curl Laguna betasatellite DNA beta DNA, complete genome, isolate: Laguna1
Tolecusatellitidae	Betasatellite	NC_038925		2018-08-24T00:00:00Z	Tomato leaf curl Laos betasatellite	15168205	1348	RefSeq	complete			Bull,S.E., Tsai,W.S., Briddon,R.W., Markham,P.G., Stanley,J., Green,S.K.	Laos:Savannakhet		Solanum lycopersicum	plant leaf			Tomato leaf curl Laos betasatellite C1 gene, clone l171-1
Tolecusatellitidae	Betasatellite	NC_038926		2018-08-24T00:00:00Z	Tomato leaf curl Nepal betasatellite	15168205	1350	RefSeq	complete			Bull,S.E., Tsai,W.S., Briddon,R.W., Markham,P.G., Stanley,J., Green,S.K.	Nepal:Jhapa		Solanum lycopersicum	plant leaf			Tomato leaf curl Nepal betasatellite C1 gene, clone nept4-12
Tolecusatellitidae	Betasatellite	NC_023038		2014-01-06T00:00:00Z	Tomato leaf curl Gandhinagar betasatellite		1365	RefSeq	complete			Rathore,S., Bhatt,B.S., Yadav,B.K., Kale,R.K., Singh,A.K.	India		Solanum lycopersicum	plant leaf	2012-12-12		Tomato leaf curl Gandhinagar betasatellite isolate pToGNbH14, complete sequence
Tolecusatellitidae	Betasatellite	NC_018614		2012-09-20T00:00:00Z	Tomato leaf curl Hajipur betasatellite	23361863	1362	RefSeq	complete			Kumar,J., Gunapati,S., Singh,S.P., Kumar,A., Lalit,A., Sharma,N.C., Puranik,R., Tuli,R.	India		Solanum lycopersicum		2010-08		Tomato leaf curl Hajipur betasatellite clone HJP09, complete sequence
Tolecusatellitidae	Betasatellite	NC_014741		2010-12-01T00:00:00Z	Tomato leaf curl Togo betasatellite-[Togo:2006]	22057578	1388	RefSeq	complete			Kon,T., Gilbertson,R.L.	Togo		Solanum lycopersicum		2006		Tomato leaf curl Togo betasatellite-[Togo:2006], complete genome
Tolecusatellitidae	Betasatellite	NC_012493		2009-04-01T00:00:00Z	Tomato leaf curl Patna betasatellite	20540978	1349	RefSeq	complete			Kumari,P., Singh,A.K., Chattopadhyay,B., Chakraborty,S.	India: Patna, Bihar		Solanum lycopersicum				Tomato leaf curl Patna betasatellite, complete genome
Tolecusatellitidae	Betasatellite	NC_009570		2007-06-15T00:00:00Z	Tomato leaf curl Philippine betasatellite	21053032	1349	RefSeq	complete			Sharma,P., Matsuda,N., Bajet,N.B., Ikegami,M., Kato,S.	Philippines		Solanum lycopersicum				Tomato leaf curl Philippine betasatellite DNA, complete genome, isolate: Laguna2
Tolecusatellitidae	Betasatellite	NC_009560		2007-06-14T00:00:00Z	Tomato yellow leaf curl Vietnam betasatellite	18089756	1356	RefSeq	complete			Ha,C., Coombs,S., Revill,P., Harding,R., Vu,M., Dale,J., Ha,C.V., Revill,P.A., Harding,R.M., Vu,M.T., Dale,J.L.	Viet Nam: Hanoi		Solanum lycopersicum				Tomato yellow leaf curl Vietnam virus satellite DNA beta, complete genome
Tolecusatellitidae	Betasatellite	NC_009449		2007-05-11T00:00:00Z	Honeysuckle yellow vein beta	18175045	1336	RefSeq	complete			Ueda,S., Onuki,M., Hanada,K., Takanami,Y.	Japan: Fukui		Solanum lycopersicum		2001		Honeysuckle yellow vein beta-[Japan:Fukui:2001], complete genome
Tolecusatellitidae	Betasatellite	NC_009450		2007-05-11T00:00:00Z	Tobacco leaf curl Japan betasatellite	18175045	1350	RefSeq	complete			Ueda,S., Onuki,M., Hanada,K., Takanami,Y.	Japan: Miyazaki		Solanum lycopersicum		2001		Tobacco leaf curl Japan betasatellite DNA, complete genome
Tolecusatellitidae	Betasatellite	NC_005030		2003-07-10T00:00:00Z	Tobacco leaf curl Yunnan betasatellite		1349	RefSeq	complete			Ding,M., Li,W., Zhang,Z.	China		Solanum lycopersicum		2012-01-22		Tobacco leaf curl Yunnan virus satellite DNA beta clone 17, complete sequence
Tolecusatellitidae	Betasatellite	NC_004903		2003-06-21T00:00:00Z	Tomato yellow leaf curl Thailand betasatellite	15593415	1337	RefSeq	complete			Li,Z.H., Zhou,X.P., Zhang,X., Xie,Y., Zhou,X.			Solanum lycopersicum				Tomato yellow leaf curl Thailand virus satellite DNA beta, complete genome
Tolecusatellitidae	Betasatellite	NC_004904		2003-06-21T00:00:00Z	Tomato begomovirus satellite DNA beta		1342	RefSeq	complete			Li,Z., Zhou,X.	China:Yunnan		Solanum lycopersicum				Tomato begomovirus satellite DNA beta, complete genome
Tospoviridae		NC_015467		2011-05-06T00:00:00Z	Groundnut ringspot and Tomato chlorotic spot virus reassortant	21382631	3067	RefSeq	complete		S	Webster,C.G., Reitz,S.R., Perry,K.L., Adkins,S., Vanderspool,C.	USA: FL	FL	Solanum lycopersicum		2010-02		Groundnut ringspot and Tomato chlorotic spot virus reassortant segment S, complete genome
Tospoviridae		NC_015468		2011-05-06T00:00:00Z	Groundnut ringspot and Tomato chlorotic spot virus reassortant	21382631	4848	RefSeq	complete		M	Webster,C.G., Reitz,S.R., Perry,K.L., Adkins,S., Vanderspool,C.	USA: FL	FL	Solanum lycopersicum		2010-02		Groundnut ringspot and Tomato chlorotic spot virus reassortant segment M, complete genome
Tospoviridae		NC_015469		2011-05-06T00:00:00Z	Groundnut ringspot and Tomato chlorotic spot virus reassortant	21382631	8876	RefSeq	complete		L	Webster,C.G., Reitz,S.R., Perry,K.L., Adkins,S., Vanderspool,C.	USA: FL	FL	Solanum lycopersicum		2010-02		Groundnut ringspot and Tomato chlorotic spot virus reassortant segment L, complete genome
Tospoviridae	Orthotospovirus	NC_010489		2008-03-24T00:00:00Z	Tomato zonate spot orthotospovirus	18320136	3279	RefSeq	complete		S	Dong,J.H., Cheng,X.F., Yin,Y.Y., Fang,Q., Ding,M., Li,T.T., Zhang,L.Z., Su,X.X., McBeath,J.H., Zhang,Z.K.	China: Yunnan province		Solanum lycopersicum				Tomato zonate spot virus segment S, complete sequence
Tospoviridae	Orthotospovirus	NC_010490		2008-03-24T00:00:00Z	Tomato zonate spot orthotospovirus	18320136	4945	RefSeq	complete	TZSV	M	Dong,J.H., Cheng,X.F., Yin,Y.Y., Fang,Q., Ding,M., Li,T.T., Zhang,L.Z., Su,X.X., McBeath,J.H., Zhang,Z.K.	China: Yunnan province		Solanum lycopersicum				Tomato zonate spot virus segment M, complete sequence
Tospoviridae	Orthotospovirus	NC_010491		2008-03-24T00:00:00Z	Tomato zonate spot orthotospovirus	18320136	8919	RefSeq	complete	TZSV	L	Dong,J.H., Cheng,X.F., Yin,Y.Y., Fang,Q., Ding,M., Li,T.T., Zhang,L.Z., Su,X.X., McBeath,J.H., Zhang,Z.K.	China: Yunnan province		Solanum lycopersicum				Tomato zonate spot virus segment L, complete sequence
Tospoviridae	Orthotospovirus	NC_008301		2006-08-25T00:00:00Z	Capsicum chlorosis orthotospovirus	16601925	3477	RefSeq	complete		S	Knierim,D., Blawid,R., Maiss,E., Rosana,B.	Thailand		Solanum lycopersicum				Capsicum chlorosis virus segment S, complete sequence
Tospoviridae	Orthotospovirus	NC_008302		2006-08-25T00:00:00Z	Capsicum chlorosis orthotospovirus	16601925	8912	RefSeq	complete		L	Knierim,D., Blawid,R., Maiss,E.	Thailand		Solanum lycopersicum				Capsicum chlorosis virus segment L, complete sequence
Tospoviridae	Orthotospovirus	NC_008303		2006-08-25T00:00:00Z	Capsicum chlorosis orthotospovirus	16601925	4823	RefSeq	complete		M	Knierim,D., Blawid,R., Maiss,E.	Thailand		Solanum lycopersicum				Capsicum chlorosis virus segment M, complete sequence
Tymoviridae	Tymovirus	NC_021851		2013-07-23T00:00:00Z	Tomato blistering mosaic tymovirus		6277	RefSeq	complete			Nicolini,C., Nagata,T.	Brazil		Solanum lycopersicum		2010		Tomato blistering mosaic virus isolate SC50, complete genome
Virgaviridae	Tobamovirus	NC_028478		2015-12-03T00:00:00Z	Tomato brown rugose fruit virus	26586328	6393	RefSeq	complete			Salem,N., Mansour,A., Ciuffo,M., Falk,B.W., Turina,M., Salem,N.M., Mansour,A.N.	Jordan		Solanum lycopersicum		2015-04-17		Tomato brown rugose fruit virus isolate Tom1-Jo, complete genome
Virgaviridae	Tobamovirus	NC_022230		2013-09-03T00:00:00Z	Tomato mottle mosaic virus	24092788	6398	RefSeq	complete			Li,R., Gao,S., Fei,Z., Ling,K.S., Ling,K.-S.	Mexico		Solanum lycopersicum		2009		Tomato mottle mosaic virus isolate MX5, complete genome
Virgaviridae	Tobamovirus	NC_002692		2001-03-12T00:00:00Z	Tomato mosaic virus		6383	RefSeq	complete			Lee,S.M., Smith,G.A., Polkinghorne,I.G.	Australia: Queensland		Solanum lycopersicum				Tomato mosaic virus, complete genome

## Sheet: from ENA, as of 20201231 S lyco
accession	description
AB308111	Bemisia tabaci mitochondrial COI gene for cytochrome oxidase subunit I, partial cds, country: Japan:Gunma, Ota.
AB308114	Bemisia tabaci mitochondrial COI gene for cytochrome oxidase subunit I, partial cds, country: Japan:Mie, Nabari.
AB308129	Bemisia tabaci mitochondrial COI gene for cytochrome oxidase subunit I, partial cds, country: Japan:Okinawa, Hatoma island.
MH745157	Ageratum yellow vein virus isolate Indonesia 2 segment DNA-A, complete sequence.
MN119303	Alphaendornavirus sp. isolate 5MAY polyprotein gene, complete cds.
JX966233	Beet curly top Iran virus isolate IR:Sabz:134T:Tomato:10, complete genome.
AB485602	Penicillium oxalicum genes for 18S rRNA, ITS1, 5.8S rRNA, ITS2, 28S rRNA, partial and complete sequence, strain: 060802.
AB485603	Penicillium oxalicum genes for 18S rRNA, ITS1, 5.8S rRNA, ITS2, 28S rRNA, partial and complete sequence, strain: 060803.
AB505214	Verticillium dahliae DNA, MAT1-2 idiomorph (containing MAT1-2-1 gene for mating type protein), complete sequence and flanking region.
AB545903	Verticillium tricorpus gene for translation elongation factor 1-alpha, partial cds, isolate: CE20VtLe3.
AB545911	Verticillium dahliae gene for translation elongation factor 1-alpha, partial cds, isolate: TV103.
AB545918	Verticillium tricorpus rpb1 gene for DNA-dependent RNA polymerase II largest subunit, partial cds, isolate: CE20VtLe3.
AB545923	Verticillium dahliae rpb1 gene for DNA-dependent RNA polymerase II largest subunit, partial cds, isolate: TV103.
KP410285	Beet curly top Iran virus-[Kaf] isolate Kaftarak, complete genome.
KT583728	Beet curly top virus isolate California F1-1-2, complete genome.
AB617786	Oidium neolycopersici genes for 18S rRNA, ITS1, 5.8S rRNA, ITS2, 28S rRNA, partial and complete sequence, isolate: KTP-03.
AB617787	Oidium neolycopersici genes for 18S rRNA, ITS1, 5.8S rRNA, ITS2, 28S rRNA, partial and complete sequence, isolate: KTP-04.
AB626881	Glomerella acutata genes for 18S rRNA, ITS1, 5.8S rRNA, ITS2, 28S rRNA, partial and complete sequence, strain: N1-2.
AB626882	Glomerella acutata genes for 18S rRNA, ITS1, 5.8S rRNA, ITS2, 28S rRNA, partial and complete sequence, strain: N2-2.
KT583730	Beet curly top virus isolate California F1-1-3, complete genome.
KT583731	Beet curly top virus isolate California F1-2-25, complete genome.
AB665444	Alternaria alternata ALM1 gene for conidial pigment polyketide synthase, complete cds, strain: As-27.
AB665445	Alternaria alternata BRM2-1 gene for 1,3,8-trihydroxynaphthalene reductase, complete cds, strain: As-27.
AB666460	Alternaria alternata ALT7 gene for longevity assurance homolog 3, complete cds.
AB704307	Stemphylium lycopersici genes for 18S rRNA, ITS1, 5.8S rRNA, ITS2, 28S rRNA, partial and complete sequence, strain: MAFF 744030.
AB704318	Stemphylium lycopersici gpd gene for glyceraldehyde-3-phosphate dehydrogenase, partial cds, strain: MAFF 744030.
AB714680	Bacillus sp. EB61 gene for 16S rRNA, partial sequence.
AB714689	Erwinia sp. EB62 gene for 16S rRNA, partial sequence.
AB714692	Gamma proteobacterium EB94 gene for 16S rRNA, partial sequence.
AB714703	Microbacterium sp. EB93 gene for 16S rRNA, partial sequence.
AB724294	Pseudomonas cichorii gene for 16S ribosomal RNA, partial sequence, strain: SUPP 178.
AB730586	Tomato yellow leaf curl virus V1, C3, C2 genes for coat protein, C3 protein, C2 protein, partial and complete cds, isolate: Kure.
AB732956	Ralstonia solanacearum mutS gene for DNA mismatch repair protein, partial cds, strain: MAFF 301070.
AB808582	Oidium neolycopersici genes for 18S rRNA, ITS1, 5.8S rRNA, ITS2, 28S rRNA, partial and complete sequence, strain: KTP-03.
AB808583	Oidium neolycopersici genes for 18S rRNA, ITS1, 5.8S rRNA, ITS2, 28S rRNA, partial and complete sequence, strain: KTP-04.
AB808656	Oidium neolycopersici genes for 18S rRNA, ITS1, 5.8S rRNA, ITS2, 28S rRNA, partial and complete sequence, strain: KTP-05.
AB823816	Colombian datura virus gene for polyprotein, coat protein, partial cds, isolate: Chiba.
AB828245	Stemphylium lycopersici gene for vacuolar membrane ATPase catalytic subunit A and vmaA-vpsA intergenic spacer, partial cds and partial sequence, strain: MAFF 744030.
AB828253	Stemphylium lycopersici gene for elongation factor-1 alpha, partial cds, strain: MAFF 744030.
AB908055	Bemisia tabaci mitochondrial COI gene for cytochrome oxidase subunit I, partial cds, isolate: 1_Miyagi_Osaki_Q1.
AB908056	Bemisia tabaci mitochondrial COI gene for cytochrome oxidase subunit I, partial cds, isolate: 2_Fukushima_Iwaki_Q1.
AB908058	Bemisia tabaci mitochondrial COI gene for cytochrome oxidase subunit I, partial cds, isolate: 4_Tochigi_Kaminokawa_Q2.
AB908059	Bemisia tabaci mitochondrial COI gene for cytochrome oxidase subunit I, partial cds, isolate: 5_Gunma_Midori_Q1.
AB908060	Bemisia tabaci mitochondrial COI gene for cytochrome oxidase subunit I, partial cds, isolate: 8_Chiba_Asahi_Q1.
AB908064	Bemisia tabaci mitochondrial COI gene for cytochrome oxidase subunit I, partial cds, isolate: 14_Tokyo_Miyake_B.
AB908065	Bemisia tabaci mitochondrial COI gene for cytochrome oxidase subunit I, partial cds, isolate: 16_Shizuoka_Yaizu_Q1.
AB908066	Bemisia tabaci mitochondrial COI gene for cytochrome oxidase subunit I, partial cds, isolate: 18_Shizuoka_Kikugawa_B.
AB908067	Bemisia tabaci mitochondrial COI gene for cytochrome oxidase subunit I, partial cds, isolate: 23_Gifu_Gifu_B.
AB908068	Bemisia tabaci mitochondrial COI gene for cytochrome oxidase subunit I, partial cds, isolate: 24_Fukui_Fukui_B.
AB908069	Bemisia tabaci mitochondrial COI gene for cytochrome oxidase subunit I, partial cds, isolate: 25_Mie_Kuwana_B.
AB908074	Bemisia tabaci mitochondrial COI gene for cytochrome oxidase subunit I, partial cds, isolate: 33_Kagawa_Kanonji_Q1.
KT583736	Beet curly top virus isolate California K1-2, complete genome.
AB937108	Sclerotinia sclerotiorum genes for 18S rRNA, ITS1, 5.8S rRNA, ITS2 and 28S rRNA, partial and complete sequence, strain: ToRa-216.
AB969680	Alternaria alternata DNA, AAL-toxin biosynthetic genes cluster, complete sequence, strain: As-27.
AB971199	Bacillus amyloliquefaciens gene for 16S ribosomal RNA, partial sequence, strain: RNB-92.
AB971201	Bacillus sp. RNB-100 gene for 16S ribosomal RNA, partial sequence.
AB971634	Bacillus amyloliquefaciens sfp gene for surfactin synthetase, partial cds.
AB971636	Bacillus sp. RNB-100 sfp gene for surfactin synthetase, partial cds.
AB973461	Bacillus amyloliquefaciens bacA gene for Bacilysin synthetase, partial cds, strain: RNB-92.
AB973463	Bacillus sp. RNB-100 bacA gene for Bacilysin synthetase, partial cds, strain: RNB-100.
AB973470	Bacillus amyloliquefaciens dfnM gene for Difficidin synthetase, partial cds, strain: RNB-92.
AB973472	Bacillus sp. RNB-100 dfnM gene for Difficidin synthetase, partial cds, strain: RNB-100.
AB973479	Bacillus amyloliquefaciens fenA gene for Fengycin synthetase, partial cds, strain: RNB-92.
AB973481	Bacillus sp. RNB-100 fenA gene for Fengycin synthetase, partial cds, strain: RNB-100.
AB973488	Bacillus amyloliquefaciens ituA gene for Iturin synthetase, partial cds, strain: RNB-92.
AB973490	Bacillus sp. RNB-100 ituA gene for Iturin synthetase, partial cds, strain: RNB-100.
AF242788	Phytophthora infestans isolate P1391 internal transcribed spacer 1, complete sequence.
AF242791	Phytophthora cf. cryptogea/drechsleri isolate P1741 internal transcribed spacer 1, complete sequence.
KT583737	Beet curly top virus isolate California K2-10, complete genome.
AM412230	Parietaria mottle virus partial RdRp gene for RNA dependent RNA polymerase, genomic RNA, specific host Solanum lycopersicum
AM490309	Cotton leaf curl Multan betasatellite, complete sequence, clone S2
KT583738	Beet curly top virus isolate California K5, complete genome.
KT583741	Beet curly top virus isolate California M1-1-1, complete genome.
AM691085	Tomato yellow leaf curl virus partial V1 gene for capsid protein
AM696208	Bemisia tabaci mitochondrial partial COI gene for cytochrome oxidase subunit I, biotype B
AM884013	Tomato chlorosis virus partial HSP70 gene for heat shock protein 70, genomic RNA, isolate 3
AM884014	Tomato chlorosis virus partial HSP70 gene for heat shock protein 70, genomic RNA, isolate 5
KT583742	Beet curly top virus isolate California M1-3-8, complete genome.
AM990979	Candidatus Phytoplasma solani map gene for methionine aminopeptidase and partial adk gene for adenylate kinase, isolate LG
AM990985	Candidatus Phytoplasma solani map gene for methionine aminopeptidase and partial adk gene for adenylate kinase, isolate T2_56
AM990986	Candidatus Phytoplasma solani map gene for methionine aminopeptidase and partial adk gene for adenylate kinase, isolate T2_92
AM990987	Candidatus Phytoplasma solani map gene for methionine aminopeptidase and partial adk gene for adenylate kinase, isolate C
KT583743	Beet curly top virus isolate California M2-4, complete genome.
CM010335	Fusarium oxysporum f. sp. lycopersici 4287 chromosome 1, whole genome shotgun sequence.
CM010336	Fusarium oxysporum f. sp. lycopersici 4287 chromosome 2, whole genome shotgun sequence.
CM010337	Fusarium oxysporum f. sp. lycopersici 4287 chromosome 4, whole genome shotgun sequence.
CM010338	Fusarium oxysporum f. sp. lycopersici 4287 chromosome 5, whole genome shotgun sequence.
CM010339	Fusarium oxysporum f. sp. lycopersici 4287 chromosome 7, whole genome shotgun sequence.
CM010340	Fusarium oxysporum f. sp. lycopersici 4287 chromosome 8, whole genome shotgun sequence.
CM010341	Fusarium oxysporum f. sp. lycopersici 4287 chromosome 9, whole genome shotgun sequence.
CM010342	Fusarium oxysporum f. sp. lycopersici 4287 chromosome 10, whole genome shotgun sequence.
CM010343	Fusarium oxysporum f. sp. lycopersici 4287 chromosome 11, whole genome shotgun sequence.
CM010344	Fusarium oxysporum f. sp. lycopersici 4287 chromosome 12, whole genome shotgun sequence.
CM010345	Fusarium oxysporum f. sp. lycopersici 4287 chromosome 13, whole genome shotgun sequence.
CM010346	Fusarium oxysporum f. sp. lycopersici 4287 mitochondrion, complete sequence, whole genome shotgun sequence.
CM012187	Fusarium oxysporum f. sp. lycopersici strain race 3 isolate D11 chromosome 1, whole genome shotgun sequence.
CM012188	Fusarium oxysporum f. sp. lycopersici strain race 3 isolate D11 chromosome 2, whole genome shotgun sequence.
CM012189	Fusarium oxysporum f. sp. lycopersici strain race 3 isolate D11 chromosome 4, whole genome shotgun sequence.
CM012190	Fusarium oxysporum f. sp. lycopersici strain race 3 isolate D11 chromosome 5, whole genome shotgun sequence.
CM012191	Fusarium oxysporum f. sp. lycopersici strain race 3 isolate D11 chromosome 7, whole genome shotgun sequence.
CM012192	Fusarium oxysporum f. sp. lycopersici strain race 3 isolate D11 chromosome 8, whole genome shotgun sequence.
CM012193	Fusarium oxysporum f. sp. lycopersici strain race 3 isolate D11 chromosome 9, whole genome shotgun sequence.
CM012194	Fusarium oxysporum f. sp. lycopersici strain race 3 isolate D11 chromosome 10, whole genome shotgun sequence.
CM012195	Fusarium oxysporum f. sp. lycopersici strain race 3 isolate D11 chromosome 11, whole genome shotgun sequence.
CM012196	Fusarium oxysporum f. sp. lycopersici strain race 3 isolate D11 chromosome 14, whole genome shotgun sequence.
CM012197	Fusarium oxysporum f. sp. lycopersici strain race 3 isolate D11 mitochondrion, complete sequence, whole genome shotgun sequence.
CP010896	Pseudomonas simiae strain PCL1751, complete genome.
CP021652	Ralstonia solanacearum strain RS 488 chromosome, complete genome.
CP021653	Ralstonia solanacearum strain RS 488 plasmid unnamed, complete sequence.
CP021762	Ralstonia pseudosolanacearum strain RS 476 chromosome, complete genome.
CP021763	Ralstonia pseudosolanacearum strain RS 476 plasmid unnamed, complete sequence.
CP021766	Ralstonia solanacearum strain RS 489 chromosome, complete genome.
CP021767	Ralstonia solanacearum strain RS 489 plasmid unnamed, complete sequence.
CP021976	Bacillus velezensis strain T20E-257, complete genome.
CP021977	Bacillus velezensis strain T20E-257 plasmid unnamed, complete sequence.
CP022282	Chryseobacterium sp. T16E-39 chromosome, complete genome.
CP022702	Ralstonia solanacearum strain T523 chromosome.
CP022703	Ralstonia solanacearum strain T523 plasmid p10319MP, complete sequence.
CP024091	Pedobacter ginsengisoli strain T01R-27 chromosome, complete genome.
CP027711	Pseudomonas chlororaphis subsp. piscium strain ChPhzTR44 chromosome, complete genome.
CP027721	Pseudomonas chlororaphis subsp. aureofaciens strain ChPhzTR36 chromosome, complete genome.
CP027735	Pseudomonas chlororaphis subsp. piscium strain DTR133 chromosome, complete genome.
CP027736	Pseudomonas chlororaphis subsp. piscium strain PCL1391 chromosome, complete genome.
CP027739	Pseudomonas chlororaphis subsp. piscium strain ToZa7 chromosome, complete genome.
CP027744	Pseudomonas chlororaphis subsp. aurantiaca strain M71 chromosome, complete genome.
CP027749	Pseudomonas chlororaphis subsp. aureofaciens strain ChPhzTR39 chromosome, complete genome.
CP027751	Pseudomonas chlororaphis subsp. aureofaciens strain ChPhzTR18 chromosome, complete genome.
CP027752	Pseudomonas chlororaphis subsp. aureofaciens strain ChPhzTR38 chromosome, complete genome.
CP042807	Rhodanobacter glycinis strain T01E-68 chromosome, complete genome.
CP043559	Bacillus altitudinis strain CHB19 chromosome, complete genome.
CP064818	Bacillus subtilis strain SH1 chromosome, complete genome.
CP064819	Bacillus subtilis strain SH1 plasmid p_unnamed, complete sequence.
DQ362919	Candidatus Phytoplasma solani isolate AN1 16S ribosomal RNA gene, 16S-23S ribosomal RNA intergenic spacer, and tRNA-Ile gene, partial sequence.
EF205130	Tomato white ringspot virus isolate T818 segment RNA1 polyprotein gene, partial cds.
EF205131	Tomato white ringspot virus isolate T818 segment RNA2 polyprotein gene, partial cds.
EF635007	Tomato torrado virus isolate Wal'03 RNA-dependent RNA polymerase gene, partial cds.
EF635008	Tomato torrado virus isolate Wal'03 coat protein Vp23 gene, partial cds.
EU000092	Phytophthora cryptogea isolate 85-182 internal transcribed spacer 1, partial sequence; 5.8S ribosomal RNA gene and internal transcribed spacer 2, complete sequence; and 28S ribosomal RNA gene, partial sequence.
EU000120	Phytophthora cryptogea isolate 90-59 18S ribosomal RNA gene, partial sequence; internal transcribed spacer 1, 5.8S ribosomal RNA gene, and internal transcribed spacer 2, complete sequence; and 28S ribosomal RNA gene, partial sequence.
EU047559	Oidium neolycopersici isolate On-04 18S ribosomal RNA gene, partial sequence; internal transcribed spacer 1, 5.8S ribosomal RNA gene, and internal transcribed spacer 2, complete sequence; and 28S ribosomal RNA gene, partial sequence.
EU047560	Oidium neolycopersici isolate On-11 18S ribosomal RNA gene, partial sequence; internal transcribed spacer 1, 5.8S ribosomal RNA gene, and internal transcribed spacer 2, complete sequence; and 28S ribosomal RNA gene, partial sequence.
EU047561	Oidium neolycopersici isolate On-18 18S ribosomal RNA gene, partial sequence; internal transcribed spacer 1, 5.8S ribosomal RNA gene, and internal transcribed spacer 2, complete sequence; and 28S ribosomal RNA gene, partial sequence.
EU047562	Oidium neolycopersici isolate On-19 18S ribosomal RNA gene, partial sequence; internal transcribed spacer 1, 5.8S ribosomal RNA gene, and internal transcribed spacer 2, complete sequence; and 28S ribosomal RNA gene, partial sequence.
EU047563	Oidium neolycopersici isolate BP-P5 18S ribosomal RNA gene, partial sequence; internal transcribed spacer 1, 5.8S ribosomal RNA gene, and internal transcribed spacer 2, complete sequence; and 28S ribosomal RNA gene, partial sequence.
EU047564	Oidium neolycopersici isolate On-Ne-2 18S ribosomal RNA gene, partial sequence; internal transcribed spacer 1, 5.8S ribosomal RNA gene, and internal transcribed spacer 2, complete sequence; and 28S ribosomal RNA gene, partial sequence.
EU047565	Oidium neolycopersici isolate Cz-2 18S ribosomal RNA gene, partial sequence; internal transcribed spacer 1, 5.8S ribosomal RNA gene, and internal transcribed spacer 2, complete sequence; and 28S ribosomal RNA gene, partial sequence.
EU047566	Oidium neolycopersici isolate KTP-01 18S ribosomal RNA gene, partial sequence; internal transcribed spacer 1, 5.8S ribosomal RNA gene, and internal transcribed spacer 2, complete sequence; and 28S ribosomal RNA gene, partial sequence.
EU047567	Oidium neolycopersici isolate On-USA-1 18S ribosomal RNA gene, partial sequence; internal transcribed spacer 1, 5.8S ribosomal RNA gene, and internal transcribed spacer 2, complete sequence; and 28S ribosomal RNA gene, partial sequence.
EU047568	Oidium neolycopersici isolate On-Ca-1 18S ribosomal RNA gene, partial sequence; internal transcribed spacer 1, 5.8S ribosomal RNA gene, and internal transcribed spacer 2, complete sequence; and 28S ribosomal RNA gene, partial sequence.
KT583744	Beet curly top virus isolate California SJ1-2, complete genome.
KT583745	Beet curly top virus isolate California SJ2-1, complete genome.
KT583747	Beet curly top virus isolate California SK1-2, complete genome.
JX487184	Beet curly top virus isolate California-BV3, complete genome.
KT583749	Beet curly top virus isolate SJ, complete genome.
EU315923	Frankliniella occidentalis isolate FQ-6-3 5.8S ribosomal RNA gene, partial sequence; internal transcribed spacer 2, complete sequence; and 28S ribosomal RNA gene, partial sequence.
EU327330	Oidium lycopersici voucher DAR 35763 18S ribosomal RNA gene, partial sequence; and internal transcribed spacer 1, 5.8S ribosomal RNA gene, and internal transcribed spacer 2, complete sequence.
EU327331	Oidium lycopersici voucher DAR 70008 18S ribosomal RNA gene, partial sequence; and internal transcribed spacer 1, 5.8S ribosomal RNA gene, and internal transcribed spacer 2, complete sequence.
EU327332	Oidium lycopersici voucher DAR 71625 18S ribosomal RNA gene, partial sequence; and internal transcribed spacer 1, 5.8S ribosomal RNA gene, and internal transcribed spacer 2, complete sequence.
EU334782	Potato virus Y isolate LYE72 viral protein genome-linked protein mRNA, partial cds.
EU442510	Pepino mosaic virus clone TX8-7 RNA-dependent RNA polymerase gene, partial cds.
EU442511	Pepino mosaic virus clone TX8-4 RNA-dependent RNA polymerase gene, partial cds.
EU442512	Pepino mosaic virus clone TX8-1H RNA-dependent RNA polymerase gene, partial cds.
MN073197	Bell pepper alphaendornavirus isolate Antioquia May 5, complete genome.
MN443879	Botrytis cinerea RNA virus 1 isolate Antioquia, May5 hypothetical protein and RNA-dependent RNA polymerase genes, complete cds.
MN707995	Capsicum chlorosis virus isolate Tomato/Garag/UHSASB368 nonstructural protein (NSs) gene, complete cds.
MN707994	Capsicum chlorosis virus isolate Tomato/Garag/UHSASB370 nucleocapsid protein (N) gene, complete cds.
EU719074	Tomato yellow leaf curl virus isolate IT:I-2 replication-associated protein (C1) and pre-coat protein (V2) genes, partial cds.
EU719075	Tomato yellow leaf curl virus isolate IT:I-3 replication-associated protein (C1) and pre-coat protein (V2) genes, partial cds.
EU719076	Tomato yellow leaf curl virus isolate IT:I-4 replication-associated protein (C1) and pre-coat protein (V2) genes, partial cds.
EU719077	Tomato yellow leaf curl virus isolate IT:I-10 replication-associated protein (C1) and pre-coat protein (V2) genes, partial cds.
EU719078	Tomato yellow leaf curl virus isolate IT:I-11 replication-associated protein (C1) and pre-coat protein (V2) genes, partial cds.
EU719079	Tomato yellow leaf curl virus isolate IT:I-16 replication-associated protein (C1) and pre-coat protein (V2) genes, partial cds.
EU719080	Tomato yellow leaf curl virus isolate IT:I-148 replication-associated protein (C1) and pre-coat protein (V2) genes, partial cds.
EU719081	Tomato yellow leaf curl virus isolate IT:-I-160 replication-associated protein (C1) and pre-coat protein (V2) genes, partial cds.
EU719082	Tomato yellow leaf curl virus isolate IT:I-172 replication-associated protein (C1) and pre-coat protein (V2) genes, partial cds.
EU719083	Tomato yellow leaf curl virus isolate IT:I-174 replication-associated protein (C1) and pre-coat protein (V2) genes, partial cds.
EU719084	Tomato yellow leaf curl virus isolate IT:I-217 replication-associated protein (C1) and pre-coat protein (V2) genes, partial cds.
EU719085	Tomato yellow leaf curl Sardinia virus isolate IT:S-2 replication-associated protein (C1) and pre-coat protein (V2) genes, partial cds.
EU719086	Tomato yellow leaf curl Sardinia virus isolate IT:S-7 replication-associated protein (C1) and pre-coat protein (V2) genes, partial cds.
EU719087	Tomato yellow leaf curl Sardinia virus isolate IT:S-10 replication-associated protein (C1) and pre-coat protein (V2) genes, partial cds.
EU719088	Tomato yellow leaf curl Sardinia virus isolate IT:S-148 replication-associated protein (C1) and pre-coat protein (V2) genes, partial cds.
EU719089	Tomato yellow leaf curl Sardinia virus isolate IT:S-160 replication-associated protein (C1) and pre-coat protein (V2) genes, partial cds.
EU719090	Tomato yellow leaf curl Sardinia virus isolate IT:S-172 replication-associated protein (C1) and pre-coat protein (V2) genes, partial cds.
EU719091	Tomato yellow leaf curl Sardinia virus isolate IT:S-174 replication-associated protein (C1) and pre-coat protein (V2) genes, partial cds.
EU719092	Tomato yellow leaf curl Sardinia virus isolate IT:S-2161 replication-associated protein (C1) and pre-coat protein (V2) genes, partial cds.
EU719093	Tomato yellow leaf curl Sardinia virus isolate IT:S-121 replication-associated protein (C1) and pre-coat protein (V2) genes, partial cds.
EU719094	Tomato yellow leaf curl Sardinia virus isolate IT:S-25 replication-associated protein (C1) and pre-coat protein (V2) genes, partial cds.
EU719095	TYLCV/TYLCSV recombinant Ragusa/2004 isolate IT:R-16 replication-associated protein (C1) and pre-coat protein (V2) genes, partial cds.
EU719096	TYLCV/TYLCSV recombinant Ragusa/2004 isolate IT:R-52 replication-associated protein (C1) and pre-coat protein (V2) genes, partial cds.
EU719097	TYLCV/TYLCSV recombinant Ragusa/2004 isolate IT:R-2 replication-associated protein (C1) and pre-coat protein (V2) genes, partial cds.
EU719098	TYLCV/TYLCSV recombinant Ragusa/2004 isolate IT:R-3 replication-associated protein (C1) and pre-coat protein (V2) genes, partial cds.
EU719099	TYLCV/TYLCSV recombinant Ragusa/2004 isolate IT:R-7 replication-associated protein (C1) and pre-coat protein (V2) genes, partial cds.
EU719100	TYLCV/TYLCSV recombinant Ragusa/2004 isolate IT:R-10 replication-associated protein (C1) and pre-coat protein (V2) genes, partial cds.
EU719101	TYLCV/TYLCSV recombinant Ragusa/2004 isolate IT:R-174 replication-associated protein (C1) and pre-coat protein (V2) genes, partial cds.
EU734831	TYLCAxV-Sic1-[IT:Sic2/2:04], complete genome.
EU734832	TYLCAxV-Sic2-[IT:Sic2/5:04], complete genome.
EU754091	Paraphoma radicina strain CBS 102875 18S ribosomal RNA gene, partial sequence.
EU754106	Pseudopyrenochaeta lycopersici strain CBS 306.65 18S ribosomal RNA gene, partial sequence.
EU754190	Paraphoma radicina strain CBS 102875 28S ribosomal RNA gene, partial sequence.
EU754205	Pseudopyrenochaeta lycopersici strain CBS 306.65 28S ribosomal RNA gene, partial sequence.
EU791618	Pepino mosaic virus isolate PepMV-Can1 RNA dependent RNA polymerase (RdRp) and triple gene block protein 1 (TGBp1) genes, partial cds.
EU797176	Pepino mosaic virus isolate PepMV-Can1 coat protein (CP) gene, partial cds.
EU797177	Pepino mosaic virus isolate PepMV-Can1 RNA dependent RNA polymerase (RdRp) gene, partial cds; triple gene block 1 protein (TGB1) and triple gene block 2 protein (TGB2) genes, complete cds; and triple gene block 3 protein (TGB3) gene, partial cds.
EU834130	Candidatus Liberibacter solanacearum isolate NZ082226 16S ribosomal RNA gene and 16S-23S ribosomal RNA intergenic spacer, partial sequence; and tRNA-Ile and tRNA-Ala genes, complete sequence.
EU834131	Candidatus Liberibacter solanacearum isolate NZ082226 50S ribosomal subunit protein L10 (rplJ) and 50S ribosomal subunit protein L12 (rplL) genes, complete cds; and RNA polymerase beta subunit (rpoB) gene, partial cds.
EU873000	Tomato begomovirus - [Cuba:Granma:2007] nonfunctional transactivator protein (AC2) and nonfunctional replication enhancement protein (AC3) genes, partial sequence; and replication associated protein (AC1) and AC4 protein (AC4) genes, complete cds.
EU877743	Citrus exocortis viroid isolate imp2, complete genome.
EU877744	Citrus exocortis viroid isolate ver1, complete genome.
FJ007371	Ralstonia solanacearum strain VL-1 16S ribosomal RNA gene, partial sequence.
MN707978	Capsicum chlorosis virus isolate Tomato/Garag/UHSASB563 segment M, complete sequence.
MN707987	Capsicum chlorosis virus isolate Tomato/Hedigonda/UHSASB249 nucleocapsid protein (N) gene, complete cds.
MN707999	Capsicum chlorosis virus isolate Tomato/Hedigonda/UHSASB282 nonstructural protein (NSs) gene, complete cds.
MN707975	Capsicum chlorosis virus isolate Tomato/Hedigonda/UHSASB321 segment M, complete sequence.
MN707976	Capsicum chlorosis virus isolate Tomato/Holihosur/UHSASB229 segment M, complete sequence.
MN707996	Capsicum chlorosis virus isolate Tomato/Holihosur/UHSASB371 nonstructural protein (NSs) gene, complete cds.
MN707985	Capsicum chlorosis virus isolate Tomato/Holihosur/UHSASB373 nucleocapsid protein (N) gene, complete cds.
MN707977	Capsicum chlorosis virus isolate Tomato/Muttur/UHSASB209 segment M, complete sequence.
MN707986	Capsicum chlorosis virus isolate Tomato/Muttur/UHSASB232 nucleocapsid protein (N) gene, complete cds.
MN707998	Capsicum chlorosis virus isolate Tomato/Muttur/UHSASB281 nonstructural protein (NSs) gene, complete cds.
KY047532	Chickpea chlorotic dwarf virus strain R isolate BF:Dem:To587:15, complete genome.
KY047533	Chickpea chlorotic dwarf virus strain R isolate BF:Tan:To164:15, complete genome.
MN178605	Chickpea chlorotic dwarf virus strain T isolate Kenya-Nakuru-Naivasha-Tom54-2018, complete genome.
HE806437	Chilli leaf curl virus complete genome, isolate T-37
HG969197	Chilli leaf curl virus complete sequence, clone Tom 84
HG969200	Chilli leaf curl virus complete sequence, clone Tom 86
MH243423	Chino del tomate Amazonas virus strain AM13 segment DNA-A, complete sequence.
MG675220	Chino del tomate Amazonas virus strain AM13 segment DNA-B, complete sequence.
MN337873	Cleome leaf crumple virus strain MG-150 LR LVV 01 segment DNA-A, complete sequence.
MN337872	Cleome leaf crumple virus strain MG-150 LR LVV 01 segment DNA-B, complete sequence.
HG969202	Cotton leaf curl Gezira virus complete sequence, clone Tom 114
HG969203	Cotton leaf curl Gezira virus complete sequence, clone Tom 116
HG969199	Cotton leaf curl Gezira virus complete sequence, clone Tom 94
HG969201	Cotton leaf curl Gezira virus complete sequence, clone Tom 97
AM501481	Cotton leaf curl Rajasthan virus segment A, complete sequence
LN878120	Croton yellow vein mosaic virus clone 15AA3-15RS58
LN878119	Croton yellow vein mosaic virus clone 5AA3-4RS33
LN886525	Croton yellow vein mosaic virus complete genome, clone 15AA3-17RS60
KT270572	Cucumber mosaic virus isolate AR1-12 capsid protein (CP) gene, complete cds.
JX993912	Cucumber mosaic virus isolate FQ movement protein and coat protein genes, complete cds.
KX014666	Cucumber mosaic virus isolate HM3 segment RNA3, complete sequence.
KC122246	Cucumber mosaic virus isolate IRNToG1 coat protein (ORF4) gene, complete cds.
KC122247	Cucumber mosaic virus isolate IRNToG2 coat protein (ORF4) gene, complete cds.
KC122248	Cucumber mosaic virus isolate IRNToG3 coat protein (ORF4) gene, complete cds.
KC122249	Cucumber mosaic virus isolate IRNToG4 coat protein (ORF4) gene, complete cds.
KC122250	Cucumber mosaic virus isolate IRNToIsf1 coat protein (ORF4) gene, complete cds.
KC122251	Cucumber mosaic virus isolate IRNToIsf2 coat protein (ORF4) gene, complete cds.
KC122252	Cucumber mosaic virus isolate IRNToIsf3 coat protein (ORF4) gene, complete cds.
KC122253	Cucumber mosaic virus isolate IRNToIsf4 coat protein (ORF4) gene, complete cds.
KC122254	Cucumber mosaic virus isolate IRNToKR1 coat protein (ORF4) gene, complete cds.
KC122255	Cucumber mosaic virus isolate IRNToKR2 coat protein (ORF4) gene, complete cds.
KC122256	Cucumber mosaic virus isolate IRNToKR3 coat protein (ORF4) gene, complete cds.
KC122257	Cucumber mosaic virus isolate IRNToKR4 coat protein (ORF4) gene, complete cds.
KC122258	Cucumber mosaic virus isolate IRNToKz1 coat protein (ORF4) gene, complete cds.
KC122259	Cucumber mosaic virus isolate IRNToKz2 coat protein (ORF4) gene, complete cds.
KC122260	Cucumber mosaic virus isolate IRNToKz3 coat protein (ORF4) gene, complete cds.
KC122261	Cucumber mosaic virus isolate IRNToKz4 coat protein (ORF4) gene, complete cds.
JQ074219	Cucumber mosaic virus isolate ISPaVe05 coat protein (CP) gene, complete cds.
JQ074218	Cucumber mosaic virus isolate ISPaVe05 silencing suppressor (2b) gene, complete cds.
AB368499	Cucumber mosaic virus isolate PF segment RNA1, complete sequence.
AB368500	Cucumber mosaic virus isolate PF segment RNA2, complete sequence.
AB368501	Cucumber mosaic virus isolate PF segment RNA3, complete sequence.
FJ427011	Didymella glomerata strain CBS 304.49 18S ribosomal RNA gene, partial sequence; internal transcribed spacer 1, 5.8S ribosomal RNA gene, and internal transcribed spacer 2, complete sequence; and 28S ribosomal RNA gene, partial sequence.
FJ427071	Epicoccum sorghinum strain CBS 301.89 18S ribosomal RNA gene, partial sequence; internal transcribed spacer 1, 5.8S ribosomal RNA gene, and internal transcribed spacer 2, complete sequence; and 28S ribosomal RNA gene, partial sequence.
FJ427078	Epicoccum sorghinum strain PD 88/549 18S ribosomal RNA gene, partial sequence; internal transcribed spacer 1, 5.8S ribosomal RNA gene, and internal transcribed spacer 2, complete sequence; and 28S ribosomal RNA gene, partial sequence.
FJ427122	Didymella glomerata strain CBS 304.49 beta-tubulin (TUB) gene, partial cds.
FJ427177	Epicoccum sorghinum strain CBS 301.89 beta-tubulin (TUB) gene, partial cds.
FJ427184	Epicoccum sorghinum strain PD 88/549 beta-tubulin (TUB) gene, partial cds.
KX525728	Cucumber mosaic virus isolate PV-0506 segment RNA1, complete sequence.
KX525732	Cucumber mosaic virus isolate PV-0506 segment RNA2, complete sequence.
KX525736	Cucumber mosaic virus isolate PV-0506 segment RNA3, complete sequence.
JX993914	Cucumber mosaic virus isolate SXFQ movement protein and coat protein genes, complete cds.
JX865601	Cucumber mosaic virus isolate ToM13 coat protein gene, complete cds.
FJ612602	Pepino mosaic virus isolate PepMV-No RdRp (RdRp) gene, partial cds; TGB1 (TGB1), TGB2 (TGB2), and TGB3 (TGB3) genes, complete cds; and CP (CP) gene, partial cds.
FJ616994	Tomato torrado virus isolate ToTV-H3 polyprotein gene, partial cds.
FJ616995	Tomato torrado virus isolate ToTV-H2 polyprotein gene, partial cds.
FJ616996	Tomato torrado virus isolate ToTV-H1 coat protein Vp23 gene, partial cds.
FJ616997	Tomato torrado virus isolate ToTV-H2 coat protein Vp23 gene, partial cds.
FJ616998	Tomato torrado virus isolate ToTV-H3 coat protein Vp23 gene, partial cds.
FJ820173	Pepino mosaic virus isolate 4910-10 RNA-dependent RNA polymerase (RdRp) gene, partial cds; and triple gene block protein 1 (TGBp1), triple gene block protein 2 (TGBp2), triple gene block protein 3 (TGBp3), and coat protein (CP) genes, complete cds.
FJ820174	Pepino mosaic virus isolate 4983 RNA-dependent RNA polymerase (RdRp) gene, partial cds; and triple gene block protein 1 (TGBp1), triple gene block protein 2 (TGBp2), triple gene block protein 3 (TGBp3), and coat protein (CP) genes, complete cds.
FJ820175	Pepino mosaic virus isolate 5251 RNA-dependent RNA polymerase (RdRp) gene, partial cds; and triple gene block protein 1 (TGBp1), triple gene block protein 2 (TGBp2), triple gene block protein 3 (TGBp3), and coat protein (CP) genes, complete cds.
FJ820176	Pepino mosaic virus isolate 5577 RNA-dependent RNA polymerase (RdRp) gene, partial cds; and triple gene block protein 1 (TGBp1), triple gene block protein 2 (TGBp2), triple gene block protein 3 (TGBp3), and coat protein (CP) genes, complete cds.
FJ820177	Pepino mosaic virus isolate 6190 RNA-dependent RNA polymerase (RdRp) gene, partial cds; and triple gene block protein 1 (TGBp1), triple gene block protein 2 (TGBp2), triple gene block protein 3 (TGBp3), and coat protein (CP) genes, complete cds.
FJ820178	Pepino mosaic virus isolate 6267 RNA-dependent RNA polymerase (RdRp) gene, partial cds; and triple gene block protein 1 (TGBp1), triple gene block protein 2 (TGBp2), triple gene block protein 3 (TGBp3), and coat protein (CP) genes, complete cds.
FJ820179	Pepino mosaic virus isolate 7132 RNA-dependent RNA polymerase (RdRp) gene, partial cds; and triple gene block protein 1 (TGBp1), triple gene block protein 2 (TGBp2), triple gene block protein 3 (TGBp3), and coat protein (CP) genes, complete cds.
FJ820180	Pepino mosaic virus isolate 7149 RNA-dependent RNA polymerase (RdRp) gene, partial cds; and triple gene block protein 1 (TGBp1), triple gene block protein 2 (TGBp2), triple gene block protein 3 (TGBp3), and coat protein (CP) genes, complete cds.
FJ820181	Pepino mosaic virus isolate 7156 RNA-dependent RNA polymerase (RdRp) gene, partial cds; and triple gene block protein 1 (TGBp1), triple gene block protein 2 (TGBp2), triple gene block protein 3 (TGBp3), and coat protein (CP) genes, complete cds.
FJ820182	Pepino mosaic virus isolate 7348 RNA-dependent RNA polymerase (RdRp) gene, partial cds; triple gene block protein 1 (TGBp1), triple gene block protein 2 (TGBp2), and triple gene block protein 3 (TGBp3) genes, complete cds; and coat protein (CP) gene, partial cds.
FJ820183	Pepino mosaic virus isolate 7561 RNA-dependent RNA polymerase (RdRp) gene, partial cds; and triple gene block protein 1 (TGBp1), triple gene block protein 2 (TGBp2), triple gene block protein 3 (TGBp3), and coat protein (CP) genes, complete cds.
FJ820184	Pepino mosaic virus isolate 4911 RNA-dependent RNA polymerase (RdRp) gene, partial cds; and triple gene block protein 1 (TGBp1), triple gene block protein 2 (TGBp2), triple gene block protein 3 (TGBp3), and coat protein (CP) genes, complete cds.
FJ852574	Corynespora cassiicola isolate AS49 18S ribosomal RNA gene, partial sequence; internal transcribed spacer 1, 5.8S ribosomal RNA gene, and internal transcribed spacer 2, complete sequence; and 28S ribosomal RNA gene, partial sequence.
FJ852575	Corynespora cassiicola isolate AS50 18S ribosomal RNA gene, partial sequence; internal transcribed spacer 1, 5.8S ribosomal RNA gene, and internal transcribed spacer 2, complete sequence; and 28S ribosomal RNA gene, partial sequence.
FJ852590	Corynespora cassiicola isolate JMP217 18S ribosomal RNA gene, partial sequence; internal transcribed spacer 1, 5.8S ribosomal RNA gene, and internal transcribed spacer 2, complete sequence; and 28S ribosomal RNA gene, partial sequence.
FJ852603	Corynespora cassiicola isolate FL12 18S ribosomal RNA gene, partial sequence; internal transcribed spacer 1, 5.8S ribosomal RNA gene, and internal transcribed spacer 2, complete sequence; and 28S ribosomal RNA gene, partial sequence.
FJ852606	Corynespora cassiicola isolate FL2920 18S ribosomal RNA gene, partial sequence; internal transcribed spacer 1, 5.8S ribosomal RNA gene, and internal transcribed spacer 2, complete sequence; and 28S ribosomal RNA gene, partial sequence.
FJ852632	Corynespora cassiicola isolate GU128 18S ribosomal RNA gene, partial sequence; internal transcribed spacer 1, 5.8S ribosomal RNA gene, and internal transcribed spacer 2, complete sequence; and 28S ribosomal RNA gene, partial sequence.
FJ852639	Corynespora cassiicola isolate GU28 18S ribosomal RNA gene, partial sequence; internal transcribed spacer 1, 5.8S ribosomal RNA gene, and internal transcribed spacer 2, complete sequence; and 28S ribosomal RNA gene, partial sequence.
FJ852659	Corynespora cassiicola isolate MS31 18S ribosomal RNA gene, partial sequence; internal transcribed spacer 1, 5.8S ribosomal RNA gene, and internal transcribed spacer 2, complete sequence; and 28S ribosomal RNA gene, partial sequence.
FJ852678	Corynespora cassiicola isolate PW57 18S ribosomal RNA gene, partial sequence; internal transcribed spacer 1, 5.8S ribosomal RNA gene, and internal transcribed spacer 2, complete sequence; and 28S ribosomal RNA gene, partial sequence.
FJ852679	Corynespora cassiicola isolate PW63 18S ribosomal RNA gene, partial sequence; internal transcribed spacer 1, 5.8S ribosomal RNA gene, and internal transcribed spacer 2, complete sequence; and 28S ribosomal RNA gene, partial sequence.
FJ852695	Corynespora cassiicola isolate SN24 18S ribosomal RNA gene, partial sequence; internal transcribed spacer 1, 5.8S ribosomal RNA gene, and internal transcribed spacer 2, complete sequence; and 28S ribosomal RNA gene, partial sequence.
FJ852696	Corynespora cassiicola isolate SN27 18S ribosomal RNA gene, partial sequence; internal transcribed spacer 1, 5.8S ribosomal RNA gene, and internal transcribed spacer 2, complete sequence; and 28S ribosomal RNA gene, partial sequence.
FJ852697	Corynespora cassiicola isolate SN30 18S ribosomal RNA gene, partial sequence; internal transcribed spacer 1, 5.8S ribosomal RNA gene, and internal transcribed spacer 2, complete sequence; and 28S ribosomal RNA gene, partial sequence.
FJ852714	Corynespora cassiicola isolate YP42 18S ribosomal RNA gene, partial sequence; internal transcribed spacer 1, 5.8S ribosomal RNA gene, and internal transcribed spacer 2, complete sequence; and 28S ribosomal RNA gene, partial sequence.
FJ852717	Corynespora cassiicola isolate AS49 GA4 random genomic locus genomic sequence.
FJ852718	Corynespora cassiicola isolate AS50 GA4 random genomic locus genomic sequence.
FJ852733	Corynespora cassiicola isolate JMP217 GA4 random genomic locus genomic sequence.
FJ852746	Corynespora cassiicola isolate FL12 GA4 random genomic locus genomic sequence.
FJ852749	Corynespora cassiicola isolate FL2920 GA4 random genomic locus genomic sequence.
FJ852775	Corynespora cassiicola isolate GU128 GA4 random genomic locus genomic sequence.
FJ852782	Corynespora cassiicola isolate GU28 GA4 random genomic locus genomic sequence.
FJ852802	Corynespora cassiicola isolate MS31 GA4 random genomic locus genomic sequence.
FJ852821	Corynespora cassiicola isolate PW57 GA4 random genomic locus genomic sequence.
FJ852822	Corynespora cassiicola isolate PW63 GA4 random genomic locus genomic sequence.
FJ852838	Corynespora cassiicola isolate SN24 GA4 random genomic locus genomic sequence.
FJ852839	Corynespora cassiicola isolate SN27 GA4 random genomic locus genomic sequence.
FJ852840	Corynespora cassiicola isolate SN30 GA4 random genomic locus genomic sequence.
FJ852857	Corynespora cassiicola isolate YP42 GA4 random genomic locus genomic sequence.
FJ852860	Corynespora cassiicola isolate AS49 caa5 random genomic locus genomic sequence.
FJ852861	Corynespora cassiicola isolate AS50 caa5 random genomic locus genomic sequence.
FJ852876	Corynespora cassiicola isolate JMP217 caa5 random genomic locus genomic sequence.
FJ852889	Corynespora cassiicola isolate FL12 caa5 random genomic locus genomic sequence.
FJ852892	Corynespora cassiicola isolate FL2920 caa5 random genomic locus genomic sequence.
FJ852918	Corynespora cassiicola isolate GU128 caa5 random genomic locus genomic sequence.
FJ852925	Corynespora cassiicola isolate GU28 caa5 random genomic locus genomic sequence.
FJ852945	Corynespora cassiicola isolate MS31 caa5 random genomic locus genomic sequence.
FJ852964	Corynespora cassiicola isolate PW57 caa5 random genomic locus genomic sequence.
FJ852965	Corynespora cassiicola isolate PW63 caa5 random genomic locus genomic sequence.
FJ852981	Corynespora cassiicola isolate SN24 caa5 random genomic locus genomic sequence.
FJ852982	Corynespora cassiicola isolate SN27 caa5 random genomic locus genomic sequence.
FJ852983	Corynespora cassiicola isolate SN30 caa5 random genomic locus genomic sequence.
FJ853000	Corynespora cassiicola isolate YP42 caa5 random genomic locus genomic sequence.
FJ853003	Corynespora cassiicola isolate AS49 actin (act1) gene, partial cds.
FJ853004	Corynespora cassiicola isolate AS50 actin (act1) gene, partial cds.
FJ853019	Corynespora cassiicola isolate JMP217 actin (act1) gene, partial cds.
FJ853028	Corynespora cassiicola isolate FL12 actin (act1) gene, partial cds.
FJ853031	Corynespora cassiicola isolate FL2920 actin (act1) gene, partial cds.
FJ853057	Corynespora cassiicola isolate GU128 actin (act1) gene, partial cds.
FJ853064	Corynespora cassiicola isolate GU28 actin (act1) gene, partial cds.
FJ853084	Corynespora cassiicola isolate MS31 actin (act1) gene, partial cds.
FJ853103	Corynespora cassiicola isolate PW57 actin (act1) gene, partial cds.
FJ853104	Corynespora cassiicola isolate PW63 actin (act1) gene, partial cds.
FJ853120	Corynespora cassiicola isolate SN24 actin (act1) gene, partial cds.
FJ853121	Corynespora cassiicola isolate SN27 actin (act1) gene, partial cds.
FJ853122	Corynespora cassiicola isolate SN30 actin (act1) gene, partial cds.
FJ853139	Corynespora cassiicola isolate YP42 actin (act1) gene, partial cds.
FM163453	Tomato yellow leaf curl virus - Israel partial V1 gene for coat protein. isolate GHT1
FM163454	Tomato yellow leaf curl virus - Israel partial V1 gene for coat protein. isolate GHT2
FM163455	Tomato yellow leaf curl virus - Israel partial V1 gene for coat protein. isolate GPT1
FM163456	Tomato yellow leaf curl virus - Israel partial V1 gene for coat protein. isolate GPT2
FM163457	Tomato yellow leaf curl virus - Israel partial V1 gene for coat protein. isolate GMT
FM163458	Tomato yellow leaf curl virus - Israel partial V1 gene for coat protein. isolate GHVT1
FM163459	Tomato yellow leaf curl virus - Israel partial V1 gene for coat protein. isolate GHVT2
FM163460	Potato yellow mosaic virus partial bl1 gene for movement protein and BC1-BV1 intergenic spacer, isolate GHT
FM163461	Potato yellow mosaic virus partial bl1 gene for movement protein and BC1-BV1 intergenic spacer, isolate GPT
FM163462	Tomato yellow leaf curl virus - Israel partial V1 gene for coat protein. isolate GCT1
FM163463	Tomato yellow leaf curl virus - Israel partial V1 gene for coat protein. isolate GCT2
FM163464	Potato yellow mosaic virus partial bl1 gene for movement protein and BC1-BV1 intergenic spacer, isolate GHVT
JX865602	Cucumber mosaic virus isolate ToM15 coat protein gene, complete cds.
FM206381	Tomato chlorosis virus partial CP gene for coat protein, genomic RNA, isolate 1
FM206382	Tomato chlorosis virus partial CP gene for coat protein, genomic RNA, isolate 2
FM210082	Tomato leaf curl Kumasi virus partial V1 gene for coat protein, isolate TOS11
FM210083	Tomato leaf curl Kumasi virus partial V1 gene for coat protein, isolate TOS12
FM210084	Tomato leaf curl Kumasi virus partial V1 gene for coat protein, isolate TOS13
FM210085	Tomato leaf curl Kumasi virus partial V1 gene for coat protein, isolate TOS21
FM210086	Tomato leaf curl Kumasi virus partial V1 gene for coat protein, isolate TOS42
FM210090	Tomato leaf curl Fontem virus partial V1 gene for coat protein, isolate TOF11
FM210091	Tomato leaf curl Fontem virus partial V1 gene for coat protein, isolate TOF12
FM210092	Tomato leaf curl Fontem virus partial V1 gene for coat protein, isolate TOF13
FM883231	Ralstonia solanacearum partial eg1 gene for endoglucanase, strain Toudk2
FM883233	Ralstonia solanacearum partial eg1 gene for endoglucanase, strain TomAw2
FM883234	Ralstonia solanacearum partial eg1 gene for endoglucanase, strain Tomzy8
FM883235	Ralstonia solanacearum partial eg1 gene for endoglucanase, strain TomGr6
FM883236	Ralstonia solanacearum partial eg1 gene for endoglucanase, strain Tom1II
FM883238	Ralstonia solanacearum partial eg1 gene for endoglucanase, strain TomBk4
FM883239	Ralstonia solanacearum partial eg1 gene for endoglucanase, strain Tomzy9
FM883243	Ralstonia solanacearum partial eg1 gene for endoglucanase, strain TomNa3
FN392880	Tomato yellow leaf curl virus AV2 gene and partial AV1 gene for coat protein, isolate HeBWX1
FN392881	Tomato yellow leaf curl virus AV2 gene and partial AV1 gene for coat protein, isolate HeBWX2
FN392882	Tomato yellow leaf curl virus AV2 gene and partial AV1 gene for coat protein, isolate HeBWX3
FN392883	Tomato yellow leaf curl virus AV2 gene and partial AV1 gene for coat protein, isolate HeBWX4
FN392884	Tomato yellow leaf curl virus AV2 gene and partial AV1 gene for coat protein, isolate HeBWX5
JX865599	Cucumber mosaic virus isolate ToM2 coat protein gene, complete cds.
JX865600	Cucumber mosaic virus isolate ToM3 coat protein gene, complete cds.
JX865604	Cucumber mosaic virus isolate ToV11 coat protein gene, complete cds.
JX865603	Cucumber mosaic virus isolate ToV2 coat protein gene, complete cds.
FN435313	Tomato leaf curl betasatellite c1 gene for pathogenicity determinant, clone MS3
FN557446	Bemisia tabaci mitochondrial partial COI gene for cytochrome oxidase subunit I, isolate CamNo1
FN557448	Bemisia tabaci mitochondrial partial COI gene for cytochrome oxidase subunit I, isolate CamTG1
FN557449	Bemisia tabaci mitochondrial partial COI gene for cytochrome oxidase subunit I, isolate CamTG2
FN557450	Bemisia tabaci mitochondrial partial COI gene for cytochrome oxidase subunit I, isolate CamPo4
FN557451	Bemisia tabaci mitochondrial partial COI gene for cytochrome oxidase subunit I, isolate CamCa2
FN557458	Bemisia tabaci mitochondrial partial COI gene for cytochrome oxidase subunit I, isolate CamEr1
FN557459	Bemisia tabaci mitochondrial partial COI gene for cytochrome oxidase subunit I, isolate CamPa1
FN557470	Bemisia tabaci mitochondrial partial COI gene for cytochrome oxidase subunit I, isolate BTSolHorQ
FN557471	Bemisia tabaci mitochondrial partial COI gene for cytochrome oxidase subunit I, isolate BTSolHorB
FN650801	Tomato yellow leaf curl virus AV2 gene and partial AV1 gene for coat protein, isolate AH-HB3
FN650805	Tomato yellow leaf curl virus AV2 gene and partial AV1 gene for coat protein, isolate AH-HB4
FN650806	Tomato yellow leaf curl virus AV2 gene and partial AV1 gene for coat protein, isolate AH-HB6
JX865605	Cucumber mosaic virus isolate ToV29 coat protein gene, complete cds.
HE793683	Cucumber mosaic virus ORF1 gene for helicase, segment RNA1, genomic RNA, strain I17F
FN651641	Tomato yellow leaf curl virus AV2 gene and partial AV1 gene for coat protein, isolate AH-HB5
FN651784	Tomato yellow leaf curl virus AV2 gene and partial AV1 gene for coat protein, isolate AH-HB7
FN651785	Tomato yellow leaf curl virus AV2 gene and partial AV1 gene for coat protein, isolate AH-HB8
FN651790	Tomato yellow leaf curl virus AV2 gene and partial AV1 gene for coat protein, isolate AH-HB9
FN806775	Tomato necrotic ringspot virus partial N gene for tospovirus nucleocapsid protein, genomic RNA, isolate CR
FN821795	Bemisia tabaci mitochondrial partial COI pseudogene, biotype B, isolate 84
FN821796	Bemisia tabaci mitochondrial partial COI gene for cytochrome oxidase subunit 1, biotype B, isolate 48
FN821797	Bemisia tabaci mitochondrial partial COI gene for cytochrome oxidase subunit 1, biotype B, isolate 30
FN821804	Bemisia tabaci mitochondrial partial COI gene for cytochrome oxidase subunit 1, biotype B, isolate 25
FN821805	Bemisia tabaci mitochondrial partial COI gene for cytochrome oxidase subunit 1, biotype B, isolate 249
FN821806	Bemisia tabaci mitochondrial partial COI gene for cytochrome oxidase subunit 1, biotype B, isolate 356
FN821807	Bemisia tabaci mitochondrial partial COI gene for cytochrome oxidase subunit 1, biotype B, isolate 489
FN821808	Bemisia tabaci mitochondrial partial COI gene for cytochrome oxidase subunit 1, biotype B, isolate 204
GQ169502	Oidium neolycopersici voucher KUS-F 23605 internal transcribed spacer 1, 5.8S ribosomal RNA gene, and internal transcribed spacer 2, complete sequence.
GQ169503	Oidium neolycopersici voucher KUS-F 23922 internal transcribed spacer 1, 5.8S ribosomal RNA gene, and internal transcribed spacer 2, complete sequence.
GQ169504	Oidium neolycopersici voucher KUS-F 22386 internal transcribed spacer 1, 5.8S ribosomal RNA gene, and internal transcribed spacer 2, complete sequence.
GQ303330	Tomato torrado virus strain ToTV 88-08 polyprotein gene, partial cds.
HE793684	Cucumber mosaic virus ORF2a and ORF2b genes, segment RNA2, genomic RNA, strain I17F
JX415192	Euphorbia yellow mosaic virus isolate EuYMV-[BR:768Tom8a:08] segment DNA-A, complete sequence.
MH191351	Groundnut bud necrosis tospovirus isolate GBNV-Tom-Del nucleocapsid protein (N) gene, complete cds.
MH427739	Groundnut bud necrosis virus isolate MKEF158 nucleocapsid protein (N) gene, complete cds.
MH427740	Groundnut bud necrosis virus isolate MKEF159 nucleocapsid protein (N) gene, complete cds.
MH427738	Groundnut bud necrosis virus isolate MKEF160 nucleocapsid protein (N) gene, complete cds.
MH427741	Groundnut bud necrosis virus isolate MKEF161 nucleocapsid protein (N) gene, complete cds.
GQ387612	Pseudopyrenochaeta lycopersici strain CBS 267.59 28S ribosomal RNA gene, partial sequence.
GQ397365	Tomato torrado virus isolate MUR-01 segment RNA1 polyprotein gene, partial cds.
GQ397366	Tomato torrado virus isolate MUR-02 segment RNA1 polyprotein gene, partial cds.
GQ397367	Tomato torrado virus isolate MUR-03 segment RNA1 polyprotein gene, partial cds.
GQ397368	Tomato torrado virus isolate TEN-03 segment RNA1 polyprotein gene, partial cds.
GQ397369	Tomato torrado virus isolate GNC-04 segment RNA1 polyprotein gene, partial cds.
GQ397370	Tomato torrado virus isolate GNC-08 segment RNA1 polyprotein gene, partial cds.
GQ397372	Tomato torrado virus isolate ALC-07 segment RNA1 polyprotein gene, partial cds.
GQ397373	Tomato torrado virus isolate ToTV-H2 segment RNA1 polyprotein gene, partial cds.
GQ397375	Tomato torrado virus isolate BCN-08 segment RNA1 polyprotein gene, partial cds.
GQ397376	Tomato torrado virus isolate ToTV-H1 segment RNA1 polyprotein gene, partial cds.
GQ397377	Tomato torrado virus isolate MUR-06 segment RNA1 polyprotein gene, partial cds.
GQ397378	Tomato torrado virus isolate TEN-07 segment RNA1 polyprotein gene, partial cds.
GQ397379	Tomato torrado virus isolate MUR-08 segment RNA1 polyprotein gene, partial cds.
GQ397380	Tomato torrado virus isolate GNC-05 segment RNA1 polyprotein gene, partial cds.
GQ397381	Tomato torrado virus isolate ALM-04 segment RNA1 polyprotein gene, partial cds.
GQ397382	Tomato torrado virus isolate MUR-09 segment RNA1 polyprotein gene, partial cds.
GQ397383	Tomato torrado virus isolate MUR-01 segment RNA1 polyprotein gene, partial cds.
GQ397384	Tomato torrado virus isolate MUR-02 segment RNA1 polyprotein gene, partial cds.
GQ397385	Tomato torrado virus isolate TEN-03 segment RNA1 polyprotein gene, partial cds.
GQ397387	Tomato torrado virus isolate ALM-04 segment RNA1 polyprotein gene, partial cds.
GQ397388	Tomato torrado virus isolate GNC-04 segment RNA1 polyprotein gene, partial cds.
GQ397389	Tomato torrado virus isolate GNC-05 segment RNA1 polyprotein gene, partial cds.
GQ397390	Tomato torrado virus isolate GNC-06 (ToTV-CAN) segment RNA1 polyprotein gene, partial cds.
GQ397391	Tomato torrado virus isolate MUR-06 segment RNA1 polyprotein gene, partial cds.
GQ397392	Tomato torrado virus isolate ALC-07 segment RNA1 polyprotein gene, partial cds.
GQ397394	Tomato torrado virus isolate TEN-07 segment RNA1 polyprotein gene, partial cds.
GQ397395	Tomato torrado virus isolate MUR-07 segment RNA1 polyprotein gene, partial cds.
GQ397396	Tomato torrado virus isolate GNC-08 segment RNA1 polyprotein gene, partial cds.
GQ397397	Tomato torrado virus isolate MUR-09 segment RNA1 polyprotein gene, partial cds.
GQ397398	Tomato torrado virus isolate ToTV-H2 segment RNA1 polyprotein gene, partial cds.
GQ397399	Tomato torrado virus isolate MUR-01 segment RNA2 coat protein Vp23 gene, partial cds.
GQ397400	Tomato torrado virus isolate MUR-02 segment RNA2 coat protein Vp23 gene, partial cds.
GQ397401	Tomato torrado virus isolate TEN-03 segment RNA2 coat protein Vp23 gene, partial cds.
GQ397403	Tomato torrado virus isolate ALM-04 segment RNA2 coat protein Vp23 gene, partial cds.
GQ397404	Tomato torrado virus isolate GNC-04 segment RNA2 coat protein Vp23 gene, partial cds.
GQ397405	Tomato torrado virus isolate GNC-05 segment RNA2 coat protein Vp23 gene, partial cds.
GQ397406	Tomato torrado virus isolate GNC-06 (ToTV-CAN) segment RNA2 coat protein Vp23 gene, partial cds.
GQ397407	Tomato torrado virus isolate MUR-06 segment RNA2 coat protein Vp23 gene, partial cds.
GQ397408	Tomato torrado virus isolate ALC-07 segment RNA2 coat protein Vp23 gene, partial cds.
GQ397410	Tomato torrado virus isolate TEN-07 segment RNA2 coat protein Vp23 gene, partial cds.
GQ397411	Tomato torrado virus isolate GNC-08 segment RNA2 coat protein Vp23 gene, partial cds.
GQ397412	Tomato torrado virus isolate MUR-08 segment RNA2 coat protein Vp23 gene, partial cds.
GQ397413	Tomato torrado virus isolate BCN-08 segment RNA2 coat protein Vp23 gene, partial cds.
GQ397414	Tomato torrado virus isolate MUR-09 segment RNA2 coat protein Vp23 gene, partial cds.
GQ397415	Tomato torrado virus isolate MUR-01 segment RNA2 polyprotein gene, partial cds.
GQ397416	Tomato torrado virus isolate MUR-02 segment RNA2 polyprotein gene, partial cds.
GQ397417	Tomato torrado virus isolate TEN-03 segment RNA2 polyprotein gene, partial cds.
GQ397418	Tomato torrado virus isolate MUR-03 segment RNA2 polyprotein gene, partial cds.
GQ397420	Tomato torrado virus isolate ALM-04 segment RNA2 polyprotein gene, partial cds.
GQ397421	Tomato torrado virus isolate GNC-04 segment RNA2 polyprotein gene, partial cds.
GQ397422	Tomato torrado virus isolate MUR-05 segment RNA2 polyprotein gene, partial cds.
GQ397423	Tomato torrado virus isolate GNC-05 segment RNA2 polyprotein gene, partial cds.
GQ397424	Tomato torrado virus isolate GNC-06 (ToTV-CAN) segment RNA2 polyprotein gene, partial cds.
GQ397425	Tomato torrado virus isolate MUR-06 segment RNA2 polyprotein gene, partial cds.
GQ397426	Tomato torrado virus isolate ALC-07 segment RNA2 polyprotein gene, partial cds.
GQ397428	Tomato torrado virus isolate GNC-08 segment RNA2 polyprotein gene, partial cds.
GQ397429	Tomato torrado virus isolate BCN-08 segment RNA2 polyprotein gene, partial cds.
GQ397430	Tomato torrado virus isolate ToTV-H1 segment RNA2 polyprotein gene, partial cds.
GQ397431	Tomato torrado virus isolate ToTV-H2 segment RNA2 polyprotein gene, partial cds.
GQ397432	Tomato torrado virus isolate ToTV-H3 segment RNA2 polyprotein gene, partial cds.
GQ397433	Tomato torrado virus isolate MUR-01 segment RNA2 polyprotein gene, partial cds.
GQ397434	Tomato torrado virus isolate TEN-03 segment RNA2 polyprotein gene, partial cds.
GQ397435	Tomato torrado virus isolate MUR-03 segment RNA2 polyprotein gene, partial cds.
GQ397437	Tomato torrado virus isolate ALM-04 segment RNA2 polyprotein gene, partial cds.
GQ397438	Tomato torrado virus isolate GNC-04 segment RNA2 polyprotein gene, partial cds.
GQ397439	Tomato torrado virus isolate MUR-05 segment RNA2 polyprotein gene, partial cds.
GQ397440	Tomato torrado virus isolate GNC-05 segment RNA2 polyprotein gene, partial cds.
GQ397441	Tomato torrado virus isolate MUR-06 segment RNA2 polyprotein gene, partial cds.
GQ397442	Tomato torrado virus isolate ALC-07 segment RNA2 polyprotein gene, partial cds.
GQ397443	Tomato torrado virus isolate MUR-07 segment RNA2 polyprotein gene, partial cds.
GQ397444	Tomato torrado virus isolate TEN-07 segment RNA2 polyprotein gene, partial cds.
GQ397446	Tomato torrado virus isolate GNC-08 segment RNA2 polyprotein gene, partial cds.
GQ397447	Tomato torrado virus isolate MUR-08 segment RNA2 polyprotein gene, partial cds.
GQ397448	Tomato torrado virus isolate BCN-08 segment RNA2 polyprotein gene, partial cds.
GQ397449	Tomato torrado virus isolate MUR-09 segment RNA2 polyprotein gene, partial cds.
GQ438737	Pepino mosaic virus isolate Al 2-01 RNA dependent RNA polymerase (RdRp) gene, partial cds; and triple gene block protein 1 (TGBp1), triple gene block protein 2 (TGBp2), triple gene block protein 3 (TGBp3), and coat protein (CP) genes, complete cds.
GQ438738	Pepino mosaic virus isolate Am 05 RNA dependent RNA polymerase (RdRp) gene, partial cds; and triple gene block protein 1 (TGBp1), triple gene block protein 2 (TGBp2), triple gene block protein 3 (TGBp3), and coat protein (CP) genes, complete cds.
GQ438739	Pepino mosaic virus isolate Mu 08 RNA dependent RNA polymerase (RdRp) gene, partial cds; and triple gene block protein 1 (TGBp1), triple gene block protein 2 (TGBp2), triple gene block protein 3 (TGBp3), and coat protein (CP) genes, complete cds.
MT424770	Groundnut bud necrosis virus isolate Tomato Sowlenge UHSASB88 segment M, complete sequence.
MN735599	Groundnut bud necrosis virus isolate Tomato/Agrahara/UHSASB154 segment M, complete sequence.
GQ900656	Bemisia tabaci isolate BK1 cytochrome oxidase subunit I-like gene, partial sequence; mitochondrial.
MN735629	Groundnut bud necrosis virus isolate Tomato/Agrahara/UHSASB31 nucleocapsid protein (N) gene, complete cds.
MN718641	Groundnut bud necrosis virus isolate Tomato/Agrahara/UHSASB511 segment S, complete sequence.
MN735589	Groundnut bud necrosis virus isolate Tomato/Anandpur(TN)/UHSASB570 segment M, complete sequence.
MN718651	Groundnut bud necrosis virus isolate Tomato/Anandur(TN)/UHSASB583 segment S, complete sequence.
MN735644	Groundnut bud necrosis virus isolate Tomato/Anandur/UHSASB241 nucleocapsid protein (N) gene, complete cds.
MN735645	Groundnut bud necrosis virus isolate Tomato/Anandur/UHSASB242 nucleocapsid protein (N) gene, complete cds.
MN755602	Groundnut bud necrosis virus isolate Tomato/Anekal/UHSASB113 movement protein (NSm) gene, complete cds.
MN735630	Groundnut bud necrosis virus isolate Tomato/Anekal/UHSASB35 nucleocapsid protein (N) gene, complete cds.
MN735632	Groundnut bud necrosis virus isolate Tomato/Anekal/UHSASB36 nucleocapsid protein (N) gene, complete cds.
MN755589	Groundnut bud necrosis virus isolate Tomato/Arabhavi/UHSASB297 nucleocapsid protein (N) gene, complete cds.
MN718647	Groundnut bud necrosis virus isolate Tomato/Arabhavi/UHSASB355 segment S, complete sequence.
MN735606	Groundnut bud necrosis virus isolate Tomato/Arabhavi/UHSASB356 segment M, complete sequence.
MN735634	Groundnut bud necrosis virus isolate Tomato/Arjunabettahalli/UHSASB47 nucleocapsid protein (N) gene, complete cds.
MN735635	Groundnut bud necrosis virus isolate Tomato/Avalapalli/UHSASB51 nucleocapsid protein (N) gene, complete cds.
MN755599	Groundnut bud necrosis virus isolate Tomato/Avalapalli/UHSASB94 movement protein (NSm) gene, complete cds.
GU084381	Tomato yellow leaf curl virus isolate Beijing V1 protein gene, partial cds; C3 protein gene, complete cds; and C2 protein gene, partial cds.
MN735651	Groundnut bud necrosis virus isolate Tomato/Bailwad/UHSASB221 nucleocapsid protein (N) gene, complete cds.
GU111640	Phytophthora capsici strain TARI 28117 18S ribosomal RNA gene, partial sequence; internal transcribed spacer 1, 5.8S ribosomal RNA gene, and internal transcribed spacer 2, complete sequence; and 28S ribosomal RNA gene, partial sequence.
GU111641	Phytophthora capsici strain TARI 28120 18S ribosomal RNA gene, partial sequence; internal transcribed spacer 1, 5.8S ribosomal RNA gene, and internal transcribed spacer 2, complete sequence; and 28S ribosomal RNA gene, partial sequence.
GU130078	Pepino mosaic virus isolate Al-1-05 RNA-dependent RNA polymerase (RdRp) gene, partial cds; and triple gene block protein 1 (TGBp1), triple gene block protein 2 (TGBp2), triple gene block protein 3 (TGBp3), and coat protein (CP) genes, complete cds.
GU130079	Pepino mosaic virus isolate Al-2-05 RNA-dependent RNA polymerase (RdRp) gene, partial cds; and triple gene block protein 1 (TGBp1), triple gene block protein 2 (TGBp2), triple gene block protein 3 (TGBp3), and coat protein (CP) genes, complete cds.
GU130080	Pepino mosaic virus isolate CI-05 RNA-dependent RNA polymerase (RdRp) gene, partial cds; and triple gene block protein 1 (TGBp1), triple gene block protein 2 (TGBp2), triple gene block protein 3 (TGBp3), and coat protein (CP) genes, complete cds.
GU130081	Pepino mosaic virus isolate Gr-05 RNA-dependent RNA polymerase (RdRp) gene, partial cds; and triple gene block protein 1 (TGBp1), triple gene block protein 2 (TGBp2), triple gene block protein 3 (TGBp3), and coat protein (CP) genes, complete cds.
GU130082	Pepino mosaic virus isolate Al-3-05 RNA-dependent RNA polymerase (RdRp) gene, partial cds; and triple gene block protein 1 (TGBp1), triple gene block protein 2 (TGBp2), triple gene block protein 3 (TGBp3), and coat protein (CP) genes, complete cds.
GU130083	Pepino mosaic virus isolate Al-4-05 RNA-dependent RNA polymerase (RdRp) gene, partial cds; and triple gene block protein 1 (TGBp1), triple gene block protein 2 (TGBp2), triple gene block protein 3 (TGBp3), and coat protein (CP) genes, complete cds.
GU130084	Pepino mosaic virus isolate Al-5-05 RNA-dependent RNA polymerase (RdRp) gene, partial cds; and triple gene block protein 1 (TGBp1), triple gene block protein 2 (TGBp2), triple gene block protein 3 (TGBp3), and coat protein (CP) genes, complete cds.
GU130085	Pepino mosaic virus isolate Al-6-05 RNA-dependent RNA polymerase (RdRp) gene, partial cds; and triple gene block protein 1 (TGBp1), triple gene block protein 2 (TGBp2), triple gene block protein 3 (TGBp3), and coat protein (CP) genes, complete cds.
GU130086	Pepino mosaic virus isolate Mu-05 RNA-dependent RNA polymerase (RdRp) gene, partial cds; and triple gene block protein 1 (TGBp1), triple gene block protein 2 (TGBp2), triple gene block protein 3 (TGBp3), and coat protein (CP) genes, complete cds.
GU130087	Pepino mosaic virus isolate Al-06 RNA-dependent RNA polymerase (RdRp) gene, partial cds; and triple gene block protein 1 (TGBp1), triple gene block protein 2 (TGBp2), triple gene block protein 3 (TGBp3), and coat protein (CP) genes, complete cds.
GU130088	Pepino mosaic virus isolate Al-1-07 RNA-dependent RNA polymerase (RdRp) gene, partial cds; triple gene block protein 1 (TGBp1), triple gene block protein 2 (TGBp2), and triple gene block protein 3 (TGBp3) genes, complete cds; and coat protein (CP) gene, partial cds.
GU130089	Pepino mosaic virus isolate Al-2-07 RNA-dependent RNA polymerase (RdRp) gene, partial cds; and triple gene block protein 1 (TGBp1), triple gene block protein 2 (TGBp2), triple gene block protein 3 (TGBp3), and coat protein (CP) genes, complete cds.
GU130090	Pepino mosaic virus isolate Am-07 RNA-dependent RNA polymerase (RdRp) gene, partial cds; and triple gene block protein 1 (TGBp1), triple gene block protein 2 (TGBp2), triple gene block protein 3 (TGBp3), and coat protein (CP) genes, complete cds.
GU130091	Pepino mosaic virus isolate Mu-07 RNA-dependent RNA polymerase (RdRp) gene, partial cds; and triple gene block protein 1 (TGBp1), triple gene block protein 2 (TGBp2), triple gene block protein 3 (TGBp3), and coat protein (CP) genes, complete cds.
GU130092	Pepino mosaic virus isolate CI-1-08 RNA-dependent RNA polymerase (RdRp) gene, partial cds; and triple gene block protein 1 (TGBp1), triple gene block protein 2 (TGBp2), triple gene block protein 3 (TGBp3), and coat protein (CP) genes, complete cds.
GU130093	Pepino mosaic virus isolate CI-2-08 RNA-dependent RNA polymerase (RdRp) gene, partial cds; and triple gene block protein 1 (TGBp1), triple gene block protein 2 (TGBp2), triple gene block protein 3 (TGBp3), and coat protein (CP) genes, complete cds.
GU130094	Pepino mosaic virus isolate Mu-4-08 RNA-dependent RNA polymerase (RdRp) gene, partial cds; and triple gene block protein 1 (TGBp1), triple gene block protein 2 (TGBp2), triple gene block protein 3 (TGBp3), and coat protein (CP) genes, complete cds.
GU130095	Pepino mosaic virus isolate Mu-4-05 RNA-dependent RNA polymerase (RdRp) gene, partial cds; and triple gene block protein 1 (TGBp1), triple gene block protein 2 (TGBp2), triple gene block protein 3 (TGBp3), and coat protein (CP) genes, complete cds.
GU130096	Pepino mosaic virus isolate Al-2-06 RNA-dependent RNA polymerase (RdRp) gene, partial cds; and triple gene block protein 1 (TGBp1), triple gene block protein 2 (TGBp2), triple gene block protein 3 (TGBp3), and coat protein (CP) genes, complete cds.
GU130097	Pepino mosaic virus isolate CI-3-08 RNA-dependent RNA polymerase (RdRp) gene, partial cds; and triple gene block protein 1 (TGBp1), triple gene block protein 2 (TGBp2), triple gene block protein 3 (TGBp3), and coat protein (CP) genes, complete cds.
GU169328	Candidatus Liberibacter solanacearum isolate 4ZCTomatoFrench Texas 50S ribosomal protein L10 (rplJ) and 50S ribosomal protein L12 (rplL) genes, partial cds.
MN735627	Groundnut bud necrosis virus isolate Tomato/Basavanatta/UHSASB28 nucleocapsid protein (N) gene, complete cds.
MN735625	Groundnut bud necrosis virus isolate Tomato/Bethamangala/UHSASB26 nucleocapsid protein (N) gene, complete cds.
MN735594	Groundnut bud necrosis virus isolate Tomato/Budamanahalli/UHSASB117 segment M, complete sequence.
MN711688	Groundnut bud necrosis virus isolate Tomato/Budamanahalli/UHSASB520 segment S, complete sequence.
MN755604	Groundnut bud necrosis virus isolate Tomato/Budamanahalli/UHSASB601 segment L, complete sequence.
GU213293	Tomato mosaic virus isolate Karnataka movement protein gene, partial cds.
GU253749	Pseudocercospora fuligena strain MUCC 533 teleomorph Mycosphaerella sp. 28S large subunit ribosomal RNA gene, partial sequence.
GU269712	Pseudocercospora fuligena culture MUCC:533 strain MUCC 533 18S ribosomal RNA gene, partial sequence; internal transcribed spacer 1, 5.8S ribosomal RNA gene, and internal transcribed spacer 2, complete sequence; and 28S ribosomal RNA gene, partial sequence.
GU320416	Pseudocercospora fuligena strain MUCC 533 actin (act) gene, partial sequence.
GU322870	Tomato yellow leaf curl virus isolate 27-09 replication-associated protein (C1) and pre-coat protein (V2) genes, partial cds.
GU322871	Tomato yellow leaf curl virus isolate 28-09 replication-associated protein (C1) and pre-coat protein (V2) genes, partial cds.
GU322872	Tomato yellow leaf curl virus isolate 77-09 replication-associated protein (C1) and pre-coat protein (V2) genes, partial cds.
GU322873	Tomato yellow leaf curl virus isolate 54-09 replication-associated protein (C1) and pre-coat protein (V2) genes, partial cds.
GU384428	Pseudocercospora fuligena strain MUCC 533 translation elongation factor 1-alpha (tef1) gene, partial cds.
GU479877	Tomato necrotic ringspot virus RNA-dependent RNA polymerase (RdRp) mRNA, partial cds.
GU585381	Tomato yellow leaf curl virus isolate Ba1 coat protein (V1) and precoat protein (V2) genes, partial cds.
GU585382	Tomato yellow leaf curl virus isolate Ba2 coat protein (V1) and precoat protein (V2) genes, partial cds.
GU585383	Tomato yellow leaf curl virus isolate Ab2 coat protein (V1) and precoat protein (V2) genes, partial cds.
GU585384	Tomato yellow leaf curl virus isolate Ab3 coat protein (V1) and precoat protein (V2) genes, partial cds.
GU585385	Tomato yellow leaf curl virus isolate Ab4 coat protein (V1) and precoat protein (V2) genes, partial cds.
GU585386	Tomato yellow leaf curl virus isolate Ab5 coat protein (V1) and precoat protein (V2) genes, partial cds.
GU585393	Tomato yellow leaf curl virus isolate Dash5 coat protein (V1) and precoat protein (V2) genes, partial cds.
GU585394	Tomato yellow leaf curl virus isolate Dez coat protein (V1) and precoat protein (V2) genes, partial cds.
GU585396	Tomato yellow leaf curl virus isolate Es2 coat protein (V1) and precoat protein (V2) genes, partial cds.
GU585397	Tomato yellow leaf curl virus isolate J1 coat protein (V1) and precoat protein (V2) genes, partial cds.
GU585399	Tomato yellow leaf curl virus isolate Pa1 coat protein (V1) and precoat protein (V2) genes, partial cds.
GU585401	Tomato yellow leaf curl virus isolate V1 coat protein (V1) and precoat protein (V2) genes, partial cds.
MN735614	Groundnut bud necrosis virus isolate Tomato/Budamanahalli/UHSASBE6 nucleocapsid protein (N) gene, complete cds.
MN735622	Groundnut bud necrosis virus isolate Tomato/Burakayalakota/UHSASB18 nucleocapsid protein (N) gene, complete cds.
MN735620	Groundnut bud necrosis virus isolate Tomato/Central/School/Village/UHSASB9 nucleocapsid protein (N) gene, complete cds.
GU993910	Phytophthora nicotianae isolate BER11 internal transcribed spacer 1, 5.8S ribosomal RNA gene, and internal transcribed spacer 2, complete sequence.
MN755595	Groundnut bud necrosis virus isolate Tomato/Chamrajnagar/UHSASB439 nucleocapsid protein (N) gene, complete cds.
MN735591	Groundnut bud necrosis virus isolate Tomato/Chennapatnam/UHSASB419 segment M, complete sequence.
MN735643	Groundnut bud necrosis virus isolate Tomato/Chikkanahalli/UHSASB240 nucleocapsid protein (N) gene, complete cds.
MN735647	Groundnut bud necrosis virus isolate Tomato/Chikkanahalli/UHSASB244 nucleocapsid protein (N) gene, complete cds.
MN735654	Groundnut bud necrosis virus isolate Tomato/Chikkanahalli/UHSASB262 nucleocapsid protein (N) gene, complete cds.
MN912487	Groundnut bud necrosis virus isolate Tomato/Chikkanahalli/UHSASB493 segment S, complete sequence.
MN735597	Groundnut bud necrosis virus isolate Tomato/Chikkanahalli/UHSASB529 segment M, complete sequence.
MN755593	Groundnut bud necrosis virus isolate Tomato/Chinchansur/UHSASB436 nucleocapsid protein (N) gene, complete cds.
MN735596	Groundnut bud necrosis virus isolate Tomato/Chinchennur/UHSASB442 segment M, complete sequence.
MN718648	Groundnut bud necrosis virus isolate Tomato/Chinchennur/UHSASB446 segment S, complete sequence.
MN735592	Groundnut bud necrosis virus isolate Tomato/Gadval/UHSASB293 segment M, complete sequence.
MN809969	Groundnut bud necrosis virus isolate Tomato/Gadwal/UHSASB179 nucleocapsid protein (N) gene, complete cds.
MN718643	Groundnut bud necrosis virus isolate Tomato/Gajavari/Palli/UHSASB484 segment S, complete sequence.
MN735598	Groundnut bud necrosis virus isolate Tomato/Gajavaripalli segment M, complete sequence.
MN735642	Groundnut bud necrosis virus isolate Tomato/Garag/UHSASB196 nucleocapsid protein (N) gene, complete cds.
MN735646	Groundnut bud necrosis virus isolate Tomato/Garakahalli/UHSASB243 nucleocapsid protein (N) gene, complete cds.
MN735623	Groundnut bud necrosis virus isolate Tomato/GKVK/UHSASB20 nucleocapsid protein (N) gene, complete cds.
MN735617	Groundnut bud necrosis virus isolate Tomato/Gorantla/UHSASB2 nucleocapsid protein (N) gene, complete cds.
MN735649	Groundnut bud necrosis virus isolate Tomato/Hedigonda/UHSASB197 nucleocapsid protein (N) gene, complete cds.
HE863756	Bemisia tabaci mitochondrial partial COI gene for cytochrome oxidase subunit 1, strain Mediterranean (biotype Q), isolate A2303
HE863757	Bemisia tabaci mitochondrial partial COI gene for cytochrome oxidase subunit 1, strain Mediterranean (biotype Q), isolate A305
HE863758	Bemisia tabaci mitochondrial partial COI gene for cytochrome oxidase subunit 1, strain Mediterranean (biotype Q), isolate B603
HE863759	Bemisia tabaci mitochondrial partial COI gene for cytochrome oxidase subunit 1, strain Mediterranean (biotype Q), isolate B2303
HE863760	Bemisia tabaci mitochondrial partial COI gene for cytochrome oxidase subunit 1, strain Morocco, isolate B2603
HE863761	Bemisia tabaci mitochondrial partial COI gene for cytochrome oxidase subunit 1, strain Mediterranean (biotype Q), isolate B2903
HE863762	Bemisia tabaci mitochondrial partial COI gene for cytochrome oxidase subunit 1, strain Mediterranean (biotype Q), isolate B705
HE863763	Bemisia tabaci mitochondrial partial COI gene for cytochrome oxidase subunit 1, strain Mediterranean (biotype Q), isolate B2205
HE863764	Bemisia tabaci mitochondrial partial COI gene for cytochrome oxidase subunit 1, strain Morocco, isolate M205
HE863765	Bemisia tabaci mitochondrial partial COI gene for cytochrome oxidase subunit 1, strain Mediterranean (biotype Q), isolate K1003
HE863766	Trialeurodes vaporariorum mitochondrial partial COI gene for cytochrome oxidase subunit 1, isolate K405
HE972030	Verticillium dahliae 18S rRNA gene (partial), ITS1, 5.8S rRNA gene, ITS2 and 28S rRNA gene (partial), strain JR2
HE972035	Verticillium albo-atrum 18S rRNA gene (partial), ITS1, 5.8S rRNA gene, ITS2 and 28S rRNA gene (partial), strain Va4
HE972055	Verticillium dahliae 28S rRNA-18S rRNA intergenic spacer, strain JR2
HE972061	Verticillium albo-atrum 28S rRNA-18S rRNA intergenic spacer, strain Va4
HE972065	Verticillium dahliae partial 18S rRNA gene, strain JR2
HE972079	Verticillium dahliae partial VEL1 gene, strain JR2
HE972084	Verticillium albo-atrum partial VEL1 gene, strain Va4
HE972097	Verticillium dahliae VEL2 gene, strain JR2
HE972102	Verticillium albo-atrum VEL2 gene, strain Va4
HE972115	Verticillium dahliae VTA1 gene, strain JR2
HE972120	Verticillium albo-atrum VTA1 gene, strain Va4
HE972150	Verticillium dahliae VTA2 gene for Con7 regulator orthologue, strain JR2
HE972154	Verticillium albo-atrum VTA2 gene for Con7 regulator orthologue, strain Va4
HF545840	Pseudomonas putida partial 16S rRNA gene, strain CFBP 4628
HF545842	Pseudomonas putida partial 16S rRNA gene, strain CFBP 4966
HF545844	Pseudomonas putida partial 16S rRNA gene, strain CFBP 5927
HF545845	Pseudomonas putida partial 16S rRNA gene, strain CFBP 5933
HF545854	Pseudomonas putida partial rpoD gene for DNA-directed RNA polimerase subunit D, strain CFBP 4628
HF545856	Pseudomonas putida partial rpoD gene for DNA-directed RNA polimerase subunit D, strain CFBP 4966
HF545858	Pseudomonas putida partial rpoD gene for DNA-directed RNA polimerase subunit D, strain CFBP 5927
HF545859	Pseudomonas putida partial rpoD gene for DNA-directed RNA polimerase subunit D, strain CFBP 5933
HF545868	Pseudomonas putida partial gyrB gene for DNA gyrase subunit B, strain CFBP 4628
HF545870	Pseudomonas putida partial gyrB gene for DNA gyrase subunit B, strain CFBP 4966
HF545872	Pseudomonas putida partial gyrB gene for DNA gyrase subunit B, strain CFBP 5927
HF545873	Pseudomonas putida partial gyrB gene for DNA gyrase subunit B, strain CFBP 5933
MN735616	Groundnut bud necrosis virus isolate Tomato/Hessaraghatta/UHSASB1 nucleocapsid protein (N) gene, complete cds.
MN735640	Groundnut bud necrosis virus isolate Tomato/Holihosur/UHSASB195 nucleocapsid protein (N) gene, complete cds.
HF548827	Tomato yellow leaf curl virus partial V1 gene for coat protein, isolate Se:Imp:1:08
HF548828	Tomato yellow leaf curl virus partial V1 gene for coat protein, isolate SE:Imp:2:09
HF548829	Tomato yellow leaf curl virus partial V1 gene for coat protein, isolate SE:Imp:3:09
HF548830	Tomato yellow leaf curl virus partial V1 gene for coat protein, isolate SE:Imp:4:09
HF548831	Tomato yellow leaf curl virus partial V1 gene for coat protein, isolate EE:Imp:1:08
HF548832	Tomato yellow leaf curl virus partial V1 gene for coat protein, isolate EE:Imp:2:08
HF548833	Tomato yellow leaf curl virus partial V1 gene for coat protein, isolate EE:Imp:3:08
HF548834	Tomato yellow leaf curl virus partial V1 gene for coat protein, isolate EE:Imp:4:08
HF548835	Tomato yellow leaf curl virus partial V1 gene for coat protein, isolate EE:Imp:5:08
HF548836	Tomato yellow leaf curl virus partial V1 gene for coat protein, isolate EE:Imp:6:08
HF548837	Tomato yellow leaf curl virus partial V1 gene for coat protein, isolate EE:Imp:7:08
HF548838	Tomato yellow leaf curl virus partial V1 gene for coat protein, isolate EE:Imp:8:08
HF548839	Tomato yellow leaf curl virus partial V1 gene for coat protein, isolate EE:Imp:9:08
HF548840	Tomato yellow leaf curl virus partial V1 gene for coat protein, isolate EE:Imp:10:08
HF548841	Tomato yellow leaf curl virus partial V1 gene for coat protein, isolate EE:Imp:11:08
HF548842	Tomato yellow leaf curl virus partial V1 gene for coat protein, isolate EE:Imp:12:08
HF548843	Tomato yellow leaf curl virus partial V1 gene for coat protein, isolate EE:Imp:13:08
HF548844	Tomato yellow leaf curl virus partial V1 gene for coat protein, isolate EE:Imp:14:08
HF548845	Tomato yellow leaf curl virus partial V1 gene for coat protein, isolate EE:Imp:15:09
HF548846	Tomato yellow leaf curl virus partial V1 gene for coat protein, isolate EE:Imp:16:09
MN735604	Groundnut bud necrosis virus isolate Tomato/Hosukote/UHSASB187 segment M, complete sequence.
MN755592	Groundnut bud necrosis virus isolate Tomato/Humnabad/UHSASB434 nucleocapsid protein (N) gene, complete cds.
MN735577	Groundnut bud necrosis virus isolate Tomato/Ibrahim/Palli/UHSASB308 segment M, complete sequence.
MN718644	Groundnut bud necrosis virus isolate Tomato/Ibrahimpalli/UHSASB354 segment S, complete sequence.
MN809966	Groundnut bud necrosis virus isolate Tomato/Ibrahimpally/UHSASB294 nucleocapsid protein (N) gene, complete cds.
MN735619	Groundnut bud necrosis virus isolate Tomato/IIHR/UHSASB5 nucleocapsid protein (N) gene, complete cds.
MN792817	Groundnut bud necrosis virus isolate Tomato/jilakarapalli/UHSASB630 segment L, complete sequence.
MN735655	Groundnut bud necrosis virus isolate Tomato/Jilakarapalli/UHSASB663 nucleocapsid protein (N) gene, complete cds.
MN718650	Groundnut bud necrosis virus isolate Tomato/Kadagamdoddi/UHSASB487 segment S, complete sequence.
MN735607	Groundnut bud necrosis virus isolate Tomato/Kadagamdoddi/UHSASB98 segment M, complete sequence.
MN755594	Groundnut bud necrosis virus isolate Tomato/Kadaganchi/UHSASB437 nucleocapsid protein (N) gene, complete cds.
MN735641	Groundnut bud necrosis virus isolate Tomato/Kaginelli/UHSASB215 nucleocapsid protein (N) gene, complete cds.
MN735590	Groundnut bud necrosis virus isolate Tomato/Kaligannur/UHSASB569 segment M, complete sequence.
MN792822	Groundnut bud necrosis virus isolate Tomato/Kaligannur/UHSASB582 segment S, complete sequence.
MN735602	Groundnut bud necrosis virus isolate Tomato/Kalloli/UHSASB327 segment M, complete sequence.
MN718645	Groundnut bud necrosis virus isolate Tomato/Kalloli/UHSASB351 segment S, complete sequence.
MN755601	Groundnut bud necrosis virus isolate Tomato/Kerimattihalli/UHSASB225 movement protein (NSm) gene, complete cds.
MN735624	Groundnut bud necrosis virus isolate Tomato/Kodigalli/UHSASB25 nucleocapsid protein (N) gene, complete cds.
MN735615	Groundnut bud necrosis virus isolate Tomato/Laxmipura/UHSASBE8 nucleocapsid protein (N) gene, complete cds.
MN735650	Groundnut bud necrosis virus isolate Tomato/Lingapura/UHSASB198 nucleocapsid protein (N) gene, complete cds.
MN735605	Groundnut bud necrosis virus isolate Tomato/Madhurai/UHSASB149 segment M, complete sequence.
MN735595	Groundnut bud necrosis virus isolate Tomato/Madnal/UHSASB444 segment M, complete sequence.
MN718649	Groundnut bud necrosis virus isolate Tomato/Madnal/UHSASB445 segment S, complete sequence.
MN711691	Groundnut bud necrosis virus isolate Tomato/Madurai/UHSASB114 segment S, complete sequence.
MN735628	Groundnut bud necrosis virus isolate Tomato/Mangasandra/UHSASB30 nucleocapsid protein (N) gene, complete cds.
MN755596	Groundnut bud necrosis virus isolate Tomato/Merkel/UHSASB451 nucleocapsid protein (N) gene, complete cds.
MN735636	Groundnut bud necrosis virus isolate Tomato/Nagamadoddi/UHSASB52 nucleocapsid protein (N) gene, complete cds.
HG421089	Bemisia tabaci mitochondrial partial COI gene for cytochrome oxidase subunit 1, isolate E1
HG421090	Bemisia tabaci mitochondrial partial COI gene for cytochrome oxidase subunit 1, isolate E2
HG421091	Bemisia tabaci mitochondrial partial COI gene for cytochrome oxidase subunit 1, isolate D1
HG421092	Bemisia tabaci mitochondrial partial COI gene for cytochrome oxidase subunit 1, isolate D2
MN735631	Groundnut bud necrosis virus isolate Tomato/Narasapura/UHSASB33 nucleocapsid protein (N) gene, complete cds.
MN735652	Groundnut bud necrosis virus isolate Tomato/Narendra/UHSASB222 nucleocapsid protein (N) gene, complete cds.
HG739081	Mexican papita viroid, complete sequence, isolate 12/0463/VI.04
HG764202	Apple scar skin viroid, complete sequence, isolate T1
HG794535	Eggplant mottled dwarf virus partial viral cRNA for polymerase (L gene), isolate EMDVsl
HG794543	Eggplant mottled dwarf virus partial cRNA containing N, X, P, Y, M and G genes, isolate EMDVsl
MN735618	Groundnut bud necrosis virus isolate Tomato/Nelamangala/UHSASB3 nucleocapsid protein (N) gene, complete cds.
MN735638	Groundnut bud necrosis virus isolate Tomato/Nyamthi/UHSASB70 nucleocapsid protein (N) gene, complete cds.
MN735639	Groundnut bud necrosis virus isolate Tomato/Nyamthi/UHSASB71 nucleocapsid protein (N) gene, complete cds.
MN735601	Groundnut bud necrosis virus isolate Tomato/Pamanakalluru/UHSASB127 segment M, complete sequence.
MN711689	Groundnut bud necrosis virus isolate Tomato/Pamanakalluru/UHSASB395 segment S, complete sequence.
MN792821	Groundnut bud necrosis virus isolate Tomato/Pullagondana/Pudur/UHSASB584 segment S, complete sequence.
MN735588	Groundnut bud necrosis virus isolate Tomato/Pullagondana/Pudur/UHSASB591 segment M, complete sequence.
MN792816	Groundnut bud necrosis virus isolate Tomato/Pullagondana/Pudur/UHSASB643 segment L, complete sequence.
MN735603	Groundnut bud necrosis virus isolate Tomato/Rajendranagar/UHSASB312 segment M, complete sequence.
MN718646	Groundnut bud necrosis virus isolate Tomato/Rajendranagar/UHSASB525 segment S, complete sequence.
MN735593	Groundnut bud necrosis virus isolate Tomato/Sadahalli/UHSASB320 segment M, complete sequence.
MN711687	Groundnut bud necrosis virus isolate Tomato/Sadahalli/UHSASB390 segment S, complete sequence.
HG969209	Tomato leaf curl betasatellite complete sequence, clone Tom 119
HG969210	Tomato leaf curl betasatellite complete sequence, clone Tom 120
HG969211	Tomato leaf curl betasatellite complete sequence, clone Tom 121
HG969212	Tomato leaf curl betasatellite complete sequence, clone Tom 122
HG969213	Tomato leaf curl betasatellite complete sequence, clone Tom 123
HG969214	Tomato leaf curl betasatellite complete sequence, clone Tom 124
HG969215	Tomato leaf curl betasatellite complete sequence, clone Tom 125
HG969216	Tomato leaf curl betasatellite complete sequence, clone Tom 126
HG969217	Tomato leaf curl betasatellite complete sequence, clone Tom 127
MN755588	Groundnut bud necrosis virus isolate Tomato/Sindhikurbetti/UHSASB279 nucleocapsid protein (N) gene, complete cds.
MN735648	Groundnut bud necrosis virus isolate Tomato/Singanayakanahalli/UHSASB275 nucleocapsid protein (N) gene, complete cds.
MN711690	Groundnut bud necrosis virus isolate Tomato/Sowlenge/UHSASB510 segment S, complete sequence.
MN735637	Groundnut bud necrosis virus isolate Tomato/Surhonne/UHSASB69 nucleocapsid protein (N) gene, complete cds.
MN735600	Groundnut bud necrosis virus isolate Tomato/Tottivaripalli/UHSASB110 segment M, complete sequence.
MN718642	Groundnut bud necrosis virus isolate Tomato/Tottivaripalli/UHSASB490 segment S, complete sequence.
MN755590	Groundnut bud necrosis virus isolate Tomato/Tukkanatti/UHSASB303 nucleocapsid protein (N) gene, complete cds.
MN735653	Groundnut bud necrosis virus isolate Tomato/UAS/Dharwad/UHSASB193 nucleocapsid protein (N) gene, complete cds.
MN735626	Groundnut bud necrosis virus isolate Tomato/Vadagur/UHSASB27 nucleocapsid protein (N) gene, complete cds.
MN735633	Groundnut bud necrosis virus isolate Tomato/Vengal/UHSASB40 nucleocapsid protein (N) gene, complete cds.
MN735621	Groundnut bud necrosis virus isolate Tomato/Vepurkota/UHSASB16 nucleocapsid protein (N) gene, complete cds.
GU980748	Groundnut bud necrosis virus nucleocapsid gene, complete cds.
HQ644142	Groundnut ringspot and Tomato chlorotic spot virus reassortant segment L, complete sequence.
HQ644141	Groundnut ringspot and Tomato chlorotic spot virus reassortant segment M, complete sequence.
HQ644140	Groundnut ringspot and Tomato chlorotic spot virus reassortant segment S, complete sequence.
MH779472	Henbane mosaic virus isolate HMV-SI-L, complete genome.
HM565880	Tetranychus urticae voucher 41_2 Spain 18S ribosomal RNA gene, partial sequence; internal transcribed spacer 1, 5.8S ribosomal RNA gene, and internal transcribed spacer 2, complete sequence; and 28S ribosomal RNA gene, partial sequence.
HM565881	Tetranychus urticae voucher 42_1 Spain 18S ribosomal RNA gene, partial sequence; internal transcribed spacer 1, 5.8S ribosomal RNA gene, and internal transcribed spacer 2, complete sequence; and 28S ribosomal RNA gene, partial sequence.
HM565882	Tetranychus urticae voucher Ej Spain 18S ribosomal RNA gene, partial sequence; internal transcribed spacer 1, 5.8S ribosomal RNA gene, and internal transcribed spacer 2, complete sequence; and 28S ribosomal RNA gene, partial sequence.
HM565885	Tetranychus urticae voucher 116_2 Canary 18S ribosomal RNA gene, partial sequence; internal transcribed spacer 1, 5.8S ribosomal RNA gene, and internal transcribed spacer 2, complete sequence; and 28S ribosomal RNA gene, partial sequence.
HM565886	Tetranychus urticae voucher 119_2 Canary 18S ribosomal RNA gene, partial sequence; internal transcribed spacer 1, 5.8S ribosomal RNA gene, and internal transcribed spacer 2, complete sequence; and 28S ribosomal RNA gene, partial sequence.
HM565887	Tetranychus urticae voucher 119_3 Canary 18S ribosomal RNA gene, partial sequence; internal transcribed spacer 1, 5.8S ribosomal RNA gene, and internal transcribed spacer 2, complete sequence; and 28S ribosomal RNA gene, partial sequence.
HM565888	Tetranychus urticae voucher 128_2 Canary 18S ribosomal RNA gene, partial sequence; internal transcribed spacer 1, 5.8S ribosomal RNA gene, and internal transcribed spacer 2, complete sequence; and 28S ribosomal RNA gene, partial sequence.
HM565898	Tetranychus urticae voucher 41_2 Spain cytochrome oxidase subunit I (COI) gene, partial cds; mitochondrial.
HM565899	Tetranychus urticae voucher 42_1 Spain cytochrome oxidase subunit I (COI) gene, partial cds; mitochondrial.
HM565900	Tetranychus urticae voucher Ej Spain cytochrome oxidase subunit I (COI) gene, partial cds; mitochondrial.
HM565903	Tetranychus urticae voucher 116_2 Canary cytochrome oxidase subunit I (COI) gene, partial cds; mitochondrial.
HM565904	Tetranychus urticae voucher 119_2 Canary cytochrome oxidase subunit I (COI) gene, partial cds; mitochondrial.
HM565905	Tetranychus urticae voucher 119_3 Canary cytochrome oxidase subunit I (COI) gene, partial cds; mitochondrial.
HM565906	Tetranychus urticae voucher 128_2 Canary cytochrome oxidase subunit I (COI) gene, partial cds; mitochondrial.
MN814314	Lycopersicon esculentum nepovirus strain pt077-sec-5, complete genome.
HQ008862	Olpidium brassicae isolate TN-O5 internal transcribed spacer 1, partial sequence; 5.8S ribosomal RNA gene and internal transcribed spacer 2, complete sequence; and 26S ribosomal RNA gene, partial sequence.
MN814315	Lycopersicon esculentum nepovirus strain pt077-sec-6, complete genome.
HQ286670	Oidium neolycopersici isolate KTP-01 clone 1 18S ribosomal RNA gene, partial sequence; internal transcribed spacer 1, 5.8S ribosomal RNA gene, and internal transcribed spacer 2, complete sequence; and 28S ribosomal RNA gene, partial sequence.
HQ286671	Oidium neolycopersici isolate KTP-01 clone 2 18S ribosomal RNA gene, partial sequence; internal transcribed spacer 1, 5.8S ribosomal RNA gene, and internal transcribed spacer 2, complete sequence; and 28S ribosomal RNA gene, partial sequence.
HQ286672	Oidium neolycopersici isolate KTP-01 clone 3 18S ribosomal RNA gene, partial sequence; internal transcribed spacer 1, 5.8S ribosomal RNA gene, and internal transcribed spacer 2, complete sequence; and 28S ribosomal RNA gene, partial sequence.
HQ286673	Oidium lycopersici isolate Ol-1 clone 1 18S ribosomal RNA gene, partial sequence; internal transcribed spacer 1, 5.8S ribosomal RNA gene, and internal transcribed spacer 2, complete sequence; and 28S ribosomal RNA gene, partial sequence.
HQ286674	Oidium lycopersici isolate Ol-2 clone 1 18S ribosomal RNA gene, partial sequence; internal transcribed spacer 1, 5.8S ribosomal RNA gene, and internal transcribed spacer 2, complete sequence; and 28S ribosomal RNA gene, partial sequence.
HQ286681	Oidium neolycopersici isolate On-USA1 clone 1 18S ribosomal RNA gene, partial sequence; internal transcribed spacer 1, 5.8S ribosomal RNA gene, and internal transcribed spacer 2, complete sequence; and 28S ribosomal RNA gene, partial sequence.
HQ286682	Oidium neolycopersici isolate On-USA1 clone 2 18S ribosomal RNA gene, partial sequence; internal transcribed spacer 1, 5.8S ribosomal RNA gene, and internal transcribed spacer 2, complete sequence; and 28S ribosomal RNA gene, partial sequence.
HQ286683	Oidium neolycopersici isolate On-USA1 clone 3 18S ribosomal RNA gene, partial sequence; internal transcribed spacer 1, 5.8S ribosomal RNA gene, and internal transcribed spacer 2, complete sequence; and 28S ribosomal RNA gene, partial sequence.
HQ286684	Oidium neolycopersici isolate On-USA1 clone 4 18S ribosomal RNA gene, partial sequence; internal transcribed spacer 1, 5.8S ribosomal RNA gene, and internal transcribed spacer 2, complete sequence; and 28S ribosomal RNA gene, partial sequence.
HQ286685	Oidium neolycopersici isolate On-04 clone 1 18S ribosomal RNA gene, partial sequence; internal transcribed spacer 1, 5.8S ribosomal RNA gene, and internal transcribed spacer 2, complete sequence; and 28S ribosomal RNA gene, partial sequence.
HQ286686	Oidium neolycopersici isolate On-04 clone 2 18S ribosomal RNA gene, partial sequence; internal transcribed spacer 1, 5.8S ribosomal RNA gene, and internal transcribed spacer 2, complete sequence; and 28S ribosomal RNA gene, partial sequence.
HQ286687	Oidium neolycopersici isolate On-04 clone 3 18S ribosomal RNA gene, partial sequence; internal transcribed spacer 1, 5.8S ribosomal RNA gene, and internal transcribed spacer 2, complete sequence; and 28S ribosomal RNA gene, partial sequence.
HQ286688	Oidium neolycopersici isolate On-04 clone 4 18S ribosomal RNA gene, partial sequence; internal transcribed spacer 1, 5.8S ribosomal RNA gene, and internal transcribed spacer 2, complete sequence; and 28S ribosomal RNA gene, partial sequence.
HQ444266	Tomato chlorosis virus isolate K1 heat shock protein 70 (HSP70) gene, partial cds.
HQ634667	Tomato spotted wilt virus isolate 2010-24 nucleocapsid protein (N) gene, partial cds.
HQ634668	Tomato spotted wilt virus isolate 2010-27 nucleocapsid protein (N) gene, partial cds.
HQ634669	Tomato spotted wilt virus isolate 2010-17 nucleocapsid protein (N) gene, partial cds.
HQ634670	Tomato spotted wilt virus isolate 2010-23 nucleocapsid protein (N) gene, partial cds.
HQ634676	Tomato spotted wilt virus isolate 2010-23 non-structural movement protein (NSm) gene, partial cds.
MN832456	Lycopersicon esculentum picorna-like virus strain pt077-pic-4 genomic sequence.
MN734254	Lycopersicon esculentum potyvirus strain pt077-pot-18, complete genome.
MN795297	Milk vetch dwarf virus isolate VTC1 segment DNA C, complete sequence.
MN795300	Milk vetch dwarf virus isolate VTM4 segment DNA M, complete sequence.
MN795298	Milk vetch dwarf virus isolate VTR2 segment DNA R, complete sequence.
MN795299	Milk vetch dwarf virus isolate VTS3 segment DNA S, complete sequence.
LN878129	Papaya leaf Curl virus
HQ916816	Bemisia tabaci isolate MS4 cytochrome oxidase subunit I (COI) gene, partial cds; mitochondrial.
JF343522	Cucumber mosaic virus isolate 2K coat protein gene, partial cds.
JF343523	Cucumber mosaic virus isolate 3H coat protein gene, partial cds.
JF343524	Cucumber mosaic virus isolate 50A coat protein gene, partial cds.
JF682881	Trialeurodes vaporariorum isolate CR1 cytochrome oxidase subunit I (COI) gene, partial cds; mitochondrial.
JF682882	Trialeurodes vaporariorum isolate CR2 cytochrome oxidase subunit I (COI) gene, partial cds; mitochondrial.
JF682883	Trialeurodes vaporariorum isolate CR3 cytochrome oxidase subunit I (COI) gene, partial cds; mitochondrial.
KF734961	Pepino mosaic virus clone US1-10, complete genome.
HG000315	Pepino mosaic virus CP gene for coat protein, strain PES, isolate CEB 3
HG000316	Pepino mosaic virus CP gene for coat protein, strain PES, isolate CEB 6
HG000306	Pepino mosaic virus CP gene for coat protein, strain PES, isolate CHI 1.8
JF706737	Phytophthora nicotianae strain P0700 atp1-nad5 intergenic spacer, partial sequence; hypothetical protein gene, complete cds; and nad5 gene, partial sequence; mitochondrial.
JF706766	Phytophthora nicotianae strain P16870 atp1-nad5 intergenic spacer, partial sequence; hypothetical protein gene, complete cds; and nad5 gene, partial sequence; mitochondrial.
JF706767	Phytophthora nicotianae strain P16883 atp1-nad5 intergenic spacer, partial sequence; hypothetical protein gene, complete cds; and nad5 gene, partial sequence; mitochondrial.
JF706776	Phytophthora nicotianae strain P3461 atp1-nad5 intergenic spacer, partial sequence; hypothetical protein gene, complete cds; and nad5 gene, partial sequence; mitochondrial.
JF706777	Phytophthora nicotianae strain P3118 atp1-nad5 intergenic spacer, partial sequence; hypothetical protein gene, complete cds; and nad5 gene, partial sequence; mitochondrial.
JF706833	Phytophthora nicotianae strain P0700 tRNA-Gly gene, partial sequence; hypothetical protein gene, complete cds; and tRNA-Gly and tRNA-Tyr genes, complete sequence; mitochondrial.
JF706862	Phytophthora nicotianae strain P16870 tRNA-Gly gene, partial sequence; hypothetical protein gene, complete cds; and tRNA-Gly and tRNA-Tyr genes, complete sequence; mitochondrial.
JF706863	Phytophthora nicotianae strain P16883 tRNA-Gly gene, partial sequence; hypothetical protein gene, complete cds; and tRNA-Gly and tRNA-Tyr genes, complete sequence; mitochondrial.
JF706872	Phytophthora nicotianae strain P3461 tRNA-Gly gene, partial sequence; hypothetical protein gene, complete cds; and tRNA-Gly and tRNA-Tyr genes, complete sequence; mitochondrial.
JF706873	Phytophthora nicotianae strain P3118 tRNA-Gly gene, partial sequence; hypothetical protein gene, complete cds; and tRNA-Gly and tRNA-Tyr genes, complete sequence; mitochondrial.
JF706929	Phytophthora nicotianae strain P0700 small subunit ribosomal RNA (rns) gene, partial sequence; tRNA-Trp gene, complete sequence; and cytochrome c oxidase subunit 2 (cox2) gene, partial cds; mitochondrial.
JF706958	Phytophthora nicotianae strain P16870 small subunit ribosomal RNA (rns) gene, partial sequence; tRNA-Trp gene, complete sequence; and cytochrome c oxidase subunit 2 (cox2) gene, partial cds; mitochondrial.
JF706959	Phytophthora nicotianae strain P16883 small subunit ribosomal RNA (rns) gene, partial sequence; tRNA-Trp gene, complete sequence; and cytochrome c oxidase subunit 2 (cox2) gene, partial cds; mitochondrial.
JF706968	Phytophthora nicotianae strain P3461 small subunit ribosomal RNA (rns) gene, partial sequence; tRNA-Trp gene, complete sequence; and cytochrome c oxidase subunit 2 (cox2) gene, partial cds; mitochondrial.
JF706969	Phytophthora nicotianae strain P3118 small subunit ribosomal RNA (rns) gene, partial sequence; tRNA-Trp gene, complete sequence; and cytochrome c oxidase subunit 2 (cox2) gene, partial cds; mitochondrial.
JF707025	Phytophthora nicotianae strain P0700 cytochrome c oxidase subunit 2 (cox2) gene, partial cds; hypothetical protein gene, complete cds; and cytochrome c oxidase subunit 1 (cox1) gene, partial cds; mitochondrial.
JF707054	Phytophthora nicotianae strain P16870 cytochrome c oxidase subunit 2 (cox2) gene, partial cds; hypothetical protein gene, complete cds; and cytochrome c oxidase subunit 1 (cox1) gene, partial cds; mitochondrial.
JF707055	Phytophthora nicotianae strain P16883 cytochrome c oxidase subunit 2 (cox2) gene, partial cds; hypothetical protein gene, complete cds; and cytochrome c oxidase subunit 1 (cox1) gene, partial cds; mitochondrial.
JF707064	Phytophthora nicotianae strain P3461 cytochrome c oxidase subunit 2 (cox2) gene, partial cds; hypothetical protein gene, complete cds; and cytochrome c oxidase subunit 1 (cox1) gene, partial cds; mitochondrial.
JF707065	Phytophthora nicotianae strain P3118 cytochrome c oxidase subunit 2 (cox2) gene, partial cds; hypothetical protein gene, complete cds; and cytochrome c oxidase subunit 1 (cox1) gene, partial cds; mitochondrial.
JF707121	Phytophthora nicotianae strain P0700 beta-tubulin gene, partial cds.
JF707149	Phytophthora nicotianae strain P16870 beta-tubulin gene, partial cds.
JF707150	Phytophthora nicotianae strain P16883 beta-tubulin gene, partial cds.
JF707159	Phytophthora nicotianae strain P3461 beta-tubulin gene, partial cds.
JF707160	Phytophthora nicotianae strain P3118 beta-tubulin gene, partial cds.
JF707216	Phytophthora nicotianae strain P0700 SCP-like extracellular protein gene, partial cds.
JF707245	Phytophthora nicotianae strain P16870 SCP-like extracellular protein gene, partial cds.
JF707246	Phytophthora nicotianae strain P16883 SCP-like extracellular protein gene, partial cds.
JF707255	Phytophthora nicotianae strain P3461 SCP-like extracellular protein gene, partial cds.
JF707256	Phytophthora nicotianae strain P3118 SCP-like extracellular protein gene, partial cds.
JF707312	Phytophthora nicotianae strain P0700 hypothetical protein gene, partial cds.
JF707341	Phytophthora nicotianae strain P16870 hypothetical protein gene, partial cds.
JF707342	Phytophthora nicotianae strain P16883 hypothetical protein gene, partial cds.
JF707351	Phytophthora nicotianae strain P3461 hypothetical protein gene, partial cds.
JF707352	Phytophthora nicotianae strain P3118 hypothetical protein gene, partial cds.
JF740261	Pseudopyrenochaeta lycopersici strain CBS 267.59 18S ribosomal RNA gene, partial sequence; internal transcribed spacer 1, 5.8S ribosomal RNA gene, and internal transcribed spacer 2, complete sequence; and 28S ribosomal RNA gene, partial sequence.
JF770545	Phytophthora capsici isolate P1503 SecY (secY) gene, complete cds; mitochondrial.
JF770558	Phytophthora capsici isolate P1980 SecY (secY) gene, complete cds; mitochondrial.
JF770559	Phytophthora capsici isolate P1982 SecY (secY) gene, complete cds; mitochondrial.
JF770562	Phytophthora capsici isolate P3490 SecY (secY) gene, complete cds; mitochondrial.
JF770710	Phytophthora infestans isolate P10157 SecY (secY) gene, complete cds; mitochondrial.
JF770711	Phytophthora infestans isolate P10260 SecY (secY) gene, complete cds; mitochondrial.
JF770713	Phytophthora infestans isolate P11633 SecY (secY) gene, complete cds; mitochondrial.
JF770717	Phytophthora infestans isolate P12043 SecY (secY) gene, complete cds; mitochondrial.
JF770720	Phytophthora infestans isolate P12102 SecY (secY) gene, complete cds; mitochondrial.
JF770722	Phytophthora infestans isolate P1305 SecY (secY) gene, complete cds; mitochondrial.
JF770737	Phytophthora infestans isolate P7035 SecY (secY) gene, complete cds; mitochondrial.
JF770738	Phytophthora infestans isolate P7629 SecY (secY) gene, complete cds; mitochondrial.
JF770739	Phytophthora infestans isolate P7722 SecY (secY) gene, complete cds; mitochondrial.
JF770740	Phytophthora infestans isolate P7723 SecY (secY) gene, complete cds; mitochondrial.
JF770741	Phytophthora infestans isolate P9175 SecY (secY) gene, complete cds; mitochondrial.
JF770774	Phytophthora mexicana isolate P0646 SecY (secY) gene, complete cds; mitochondrial.
JF770922	Phytophthora capsici isolate P1503 40S ribosomal protein S10 (rps10) gene, complete cds; mitochondrial.
JF770935	Phytophthora capsici isolate P1980 40S ribosomal protein S10 (rps10) gene, complete cds; mitochondrial.
JF770936	Phytophthora capsici isolate P1982 40S ribosomal protein S10 (rps10) gene, complete cds; mitochondrial.
JF770939	Phytophthora capsici isolate P3490 40S ribosomal protein S10 (rps10) gene, complete cds; mitochondrial.
JF771085	Phytophthora infestans isolate P10157 40S ribosomal protein S10 (rps10) gene, complete cds; mitochondrial.
JF771086	Phytophthora infestans isolate P10260 40S ribosomal protein S10 (rps10) gene, complete cds; mitochondrial.
JF771088	Phytophthora infestans isolate P11633 40S ribosomal protein S10 (rps10) gene, complete cds; mitochondrial.
JF771092	Phytophthora infestans isolate P12043 40S ribosomal protein S10 (rps10) gene, complete cds; mitochondrial.
JF771095	Phytophthora infestans isolate P12102 40S ribosomal protein S10 (rps10) gene, complete cds; mitochondrial.
JF771096	Phytophthora infestans isolate P1305 40S ribosomal protein S10 (rps10) gene, complete cds; mitochondrial.
JF771111	Phytophthora infestans isolate P7035 40S ribosomal protein S10 (rps10) gene, complete cds; mitochondrial.
JF771112	Phytophthora infestans isolate P7629 40S ribosomal protein S10 (rps10) gene, complete cds; mitochondrial.
JF771113	Phytophthora infestans isolate P7722 40S ribosomal protein S10 (rps10) gene, complete cds; mitochondrial.
JF771114	Phytophthora infestans isolate P7723 40S ribosomal protein S10 (rps10) gene, complete cds; mitochondrial.
JF771115	Phytophthora infestans isolate P9175 40S ribosomal protein S10 (rps10) gene, complete cds; mitochondrial.
JF771149	Phytophthora mexicana isolate P0646 40S ribosomal protein S10 (rps10) gene, complete cds; mitochondrial.
JF771289	Phytophthora capsici isolate P1503 cytochrome oxidase subunit II (cox2) and cytochrome oxidase subunit I (cox1) genes, partial cds; and unknown gene; mitochondrial.
JF771293	Phytophthora capsici isolate P1980 cytochrome oxidase subunit II (cox2) and cytochrome oxidase subunit I (cox1) genes, partial cds; and unknown gene; mitochondrial.
JF771294	Phytophthora capsici isolate P1982 cytochrome oxidase subunit II (cox2) and cytochrome oxidase subunit I (cox1) genes, partial cds; and unknown gene; mitochondrial.
JF771296	Phytophthora capsici isolate P3490 cytochrome oxidase subunit II (cox2) and cytochrome oxidase subunit I (cox1) genes, partial cds; and unknown gene; mitochondrial.
JF771455	Phytophthora infestans isolate P1305 cytochrome oxidase subunit II (cox2) and cytochrome oxidase subunit I (cox1) genes, partial cds; and unknown gene; mitochondrial.
JF771465	Phytophthora infestans isolate P7035 cytochrome oxidase subunit II (cox2) and cytochrome oxidase subunit I (cox1) genes, partial cds; and unknown gene; mitochondrial.
JF771466	Phytophthora infestans isolate P7629 cytochrome oxidase subunit II (cox2) and cytochrome oxidase subunit I (cox1) genes, partial cds; and unknown gene; mitochondrial.
JF771467	Phytophthora infestans isolate P7722 cytochrome oxidase subunit II (cox2) and cytochrome oxidase subunit I (cox1) genes, partial cds; and unknown gene; mitochondrial.
JF771468	Phytophthora infestans isolate P7723 cytochrome oxidase subunit II (cox2) and cytochrome oxidase subunit I (cox1) genes, partial cds; and unknown gene; mitochondrial.
JF771469	Phytophthora infestans isolate P9175 cytochrome oxidase subunit II (cox2) and cytochrome oxidase subunit I (cox1) genes, partial cds; and unknown gene; mitochondrial.
JF771476	Phytophthora infestans isolate P10157 cytochrome oxidase subunit II (cox2) and cytochrome oxidase subunit I (cox1) genes, partial cds; and unknown gene; mitochondrial.
JF771477	Phytophthora infestans isolate P10260 cytochrome oxidase subunit II (cox2) and cytochrome oxidase subunit I (cox1) genes, partial cds; and unknown gene; mitochondrial.
JF771479	Phytophthora infestans isolate P11633 cytochrome oxidase subunit II (cox2) and cytochrome oxidase subunit I (cox1) genes, partial cds; and unknown gene; mitochondrial.
JF771483	Phytophthora infestans isolate P12043 cytochrome oxidase subunit II (cox2) and cytochrome oxidase subunit I (cox1) genes, partial cds; and unknown gene; mitochondrial.
JF771486	Phytophthora infestans isolate P12102 cytochrome oxidase subunit II (cox2) and cytochrome oxidase subunit I (cox1) genes, partial cds; and unknown gene; mitochondrial.
JF771690	Phytophthora capsici isolate P1503 ATP synthase protein 9 (atp9) gene, partial cds; and NADH dehydrogenase subunit 9 (nad9) gene, complete cds; mitochondrial.
JF771703	Phytophthora capsici isolate P1980 ATP synthase protein 9 (atp9) gene, partial cds; and NADH dehydrogenase subunit 9 (nad9) gene, complete cds; mitochondrial.
JF771704	Phytophthora capsici isolate P1982 ATP synthase protein 9 (atp9) gene, partial cds; and NADH dehydrogenase subunit 9 (nad9) gene, complete cds; mitochondrial.
JF771707	Phytophthora capsici isolate P3490 ATP synthase protein 9 (atp9) gene, partial cds; and NADH dehydrogenase subunit 9 (nad9) gene, complete cds; mitochondrial.
JF771869	Phytophthora infestans isolate P10157 ATP synthase protein 9 (atp9) gene, partial cds; and NADH dehydrogenase subunit 9 (nad9) gene, complete cds; mitochondrial.
JF771870	Phytophthora infestans isolate P10260 ATP synthase protein 9 (atp9) gene, partial cds; and NADH dehydrogenase subunit 9 (nad9) gene, complete cds; mitochondrial.
JF771872	Phytophthora infestans isolate P11633 ATP synthase protein 9 (atp9) gene, partial cds; and NADH dehydrogenase subunit 9 (nad9) gene, complete cds; mitochondrial.
JF771876	Phytophthora infestans isolate P12043 ATP synthase protein 9 (atp9) gene, partial cds; and NADH dehydrogenase subunit 9 (nad9) gene, complete cds; mitochondrial.
JF771879	Phytophthora infestans isolate P12102 ATP synthase protein 9 (atp9) gene, partial cds; and NADH dehydrogenase subunit 9 (nad9) gene, complete cds; mitochondrial.
JF771880	Phytophthora infestans isolate P1305 ATP synthase protein 9 (atp9) gene, partial cds; and NADH dehydrogenase subunit 9 (nad9) gene, complete cds; mitochondrial.
JF771895	Phytophthora infestans isolate P7035 ATP synthase protein 9 (atp9) gene, partial cds; and NADH dehydrogenase subunit 9 (nad9) gene, complete cds; mitochondrial.
JF771896	Phytophthora infestans isolate P7629 ATP synthase protein 9 (atp9) gene, partial cds; and NADH dehydrogenase subunit 9 (nad9) gene, complete cds; mitochondrial.
JF771897	Phytophthora infestans isolate P7722 ATP synthase protein 9 (atp9) gene, partial cds; and NADH dehydrogenase subunit 9 (nad9) gene, complete cds; mitochondrial.
JF771898	Phytophthora infestans isolate P7723 ATP synthase protein 9 (atp9) gene, partial cds; and NADH dehydrogenase subunit 9 (nad9) gene, complete cds; mitochondrial.
JF771899	Phytophthora infestans isolate P9175 ATP synthase protein 9 (atp9) gene, partial cds; and NADH dehydrogenase subunit 9 (nad9) gene, complete cds; mitochondrial.
JF771942	Phytophthora mexicana isolate P0646 ATP synthase protein 9 (atp9) gene, partial cds; and NADH dehydrogenase subunit 9 (nad9) gene, complete cds; mitochondrial.
JF802202	Enterobacter cloacae strain SU09 16S ribosomal RNA gene, partial sequence.
HG000307	Pepino mosaic virus CP gene for coat protein, strain PES, isolate CHI 2.5
HG000318	Pepino mosaic virus CP gene for coat protein, strain PES, isolate CHI 2.9
HG000308	Pepino mosaic virus CP gene for coat protein, strain PES, isolate CVD 6
HG000309	Pepino mosaic virus CP gene for coat protein, strain PES, isolate MOL 1.3
HG000310	Pepino mosaic virus CP gene for coat protein, strain PES, isolate MOL 2.2
HG000319	Pepino mosaic virus CP gene for coat protein, strain PES, isolate MOL 2.8
HG000313	Pepino mosaic virus CP gene for coat protein, strain PES, isolate SAM 2.5
HG000314	Pepino mosaic virus CP gene for coat protein, strain PES, isolate SAM 2.6
HG000320	Pepino mosaic virus CP gene for coat protein, strain PES, isolate TOR 13
HG000317	Pepino mosaic virus CP gene for coat protein, strain PES, isolate TOR 9
HG000311	Pepino mosaic virus CP gene for coat protein, strain PES, isolate YUR 1.2
HG000312	Pepino mosaic virus CP gene for coat protein, strain PES, isolate YUR 1.5
FJ457098	Pepino mosaic virus isolate 1806 replicase, triple gene block protein 1 (TGBp1), triple gene block protein 2 (TGBp2), triple gene block protein 3 (TGBp3), and coat protein genes, complete cds.
FJ457096	Pepino mosaic virus isolate 1906 replicase, triple gene block protein 1 (TGBp1), triple gene block protein 2 (TGBp2), triple gene block protein 3 (TGBp3), and coat protein genes, complete cds.
MH550173	Pepino mosaic virus isolate AG17-10a TGBp1, TGBp2, TGBp3, and CP genes, complete cds.
MH550174	Pepino mosaic virus isolate AG17-10b TGBp1, TGBp2, TGBp3, and CP genes, complete cds.
MH550175	Pepino mosaic virus isolate AG17-11a TGBp1, TGBp2, TGBp3, and CP genes, complete cds.
MH550176	Pepino mosaic virus isolate AG17-11b TGBp1, TGBp2, TGBp3, and CP genes, complete cds.
MH550177	Pepino mosaic virus isolate AG17-12a TGBp1, TGBp2, TGBp3, and CP genes, complete cds.
JF811596	Candidatus Liberibacter solanacearum isolate MX11-02 16S ribosomal RNA gene, partial sequence.
JF811597	Candidatus Liberibacter solanacearum isolate MX11-05 16S ribosomal RNA gene, partial sequence.
JF811598	Candidatus Liberibacter solanacearum isolate MX11-02 50S ribosomal protein L10 (rplJ) and 50S ribosomal protein L12 (rplL) genes, partial cds.
JF811599	Candidatus Liberibacter solanacearum isolate MX11-05 50S ribosomal protein L10 (rplJ) and 50S ribosomal protein L12 (rplL) genes, partial cds.
JF811600	Pepino mosaic virus isolate MX10-05 RNA-dependant RNA polymerase (RdRp) and triple gene block 1 protein (TGB1) genes, partial cds.
JF913267	Stemphylium solani isolate TDARES61 18S ribosomal RNA gene, partial sequence; internal transcribed spacer 1, 5.8S ribosomal RNA gene, and internal transcribed spacer 2, complete sequence; and 28S ribosomal RNA gene, partial sequence.
JF957084	Bemisia tabaci isolate Ilha solteira 03 cytochrome oxidase subunit I (COI) gene, partial cds; mitochondrial.
JF957090	Bemisia tabaci isolate Itapeva cytochrome oxidase subunit I (COI) gene, partial cds; mitochondrial.
JF957093	Bemisia tabaci isolate Sete Barras cytochrome oxidase subunit I (COI) gene, partial cds; mitochondrial.
JF957101	Bemisia tabaci isolate Paranapua cytochrome oxidase subunit I (COI) gene, partial cds; mitochondrial.
JF957103	Bemisia tabaci isolate Lins 02 cytochrome oxidase subunit I (COI) gene, partial cds; mitochondrial.
JH795954	Botryotinia fuckeliana T4 unplaced genomic scaffold BcT4_SuperContig_O_V3__V4, whole genome shotgun sequence.
JH795955	Botryotinia fuckeliana T4 unplaced genomic scaffold BcT4_SuperContig_X2_V3_B__V4, whole genome shotgun sequence.
JH795956	Botryotinia fuckeliana T4 unplaced genomic scaffold BcT4_SuperSuperContig_H3_V3__V4, whole genome shotgun sequence.
JH795957	Botryotinia fuckeliana T4 unplaced genomic scaffold BcT4_SuperSuperContig_C_V3_A__V4, whole genome shotgun sequence.
JH795958	Botryotinia fuckeliana T4 unplaced genomic scaffold BcT4_SuperContig_F_V3__V4, whole genome shotgun sequence.
JH795959	Botryotinia fuckeliana T4 unplaced genomic scaffold BcT4_SuperSuperContig_P_V3__V4, whole genome shotgun sequence.
JH795960	Botryotinia fuckeliana T4 unplaced genomic scaffold BcT4_SuperContig_A_V3__V4, whole genome shotgun sequence.
JH795961	Botryotinia fuckeliana T4 unplaced genomic scaffold BcT4_SuperContig_2593_V3__V4, whole genome shotgun sequence.
JH795962	Botryotinia fuckeliana T4 unplaced genomic scaffold BcT4_SuperSuperContig_E2_V3__V4, whole genome shotgun sequence.
JH795963	Botryotinia fuckeliana T4 unplaced genomic scaffold BcT4_SuperSuperContig_M4_V3_C__V4, whole genome shotgun sequence.
JH795964	Botryotinia fuckeliana T4 unplaced genomic scaffold BcT4_SuperSuperContig_D4_V3__V4, whole genome shotgun sequence.
JH795965	Botryotinia fuckeliana T4 unplaced genomic scaffold BcT4_SuperContig_R_V3_B__V4, whole genome shotgun sequence.
JH795966	Botryotinia fuckeliana T4 unplaced genomic scaffold BcT4_SuperSuperContig_M4_V3_A__V4, whole genome shotgun sequence.
JH795967	Botryotinia fuckeliana T4 unplaced genomic scaffold Contig_12897_V3__V4, whole genome shotgun sequence.
JH795968	Botryotinia fuckeliana T4 unplaced genomic scaffold BcT4_SuperContig_K_V3__V4, whole genome shotgun sequence.
JH795969	Botryotinia fuckeliana T4 unplaced genomic scaffold BcT4_SuperContig_J_V3_D__V4, whole genome shotgun sequence.
JH795970	Botryotinia fuckeliana T4 unplaced genomic scaffold SuperContig_10691_13072D_V3__V4, whole genome shotgun sequence.
JH795971	Botryotinia fuckeliana T4 unplaced genomic scaffold SuperContig_W_V3__V4, whole genome shotgun sequence.
JH795972	Botryotinia fuckeliana T4 unplaced genomic scaffold BcT4_SuperContig_L_V3__V4, whole genome shotgun sequence.
JH795973	Botryotinia fuckeliana T4 unplaced genomic scaffold BcT4_SuperContig_N_V3_B__V4, whole genome shotgun sequence.
JH795974	Botryotinia fuckeliana T4 unplaced genomic scaffold BcT4_SuperContig_N_V3_A__V4, whole genome shotgun sequence.
JH795975	Botryotinia fuckeliana T4 unplaced genomic scaffold Contig_11173_V3__V4, whole genome shotgun sequence.
JH795976	Botryotinia fuckeliana T4 unplaced genomic scaffold BcT4_SuperContig_B_V3__V4, whole genome shotgun sequence.
JH795977	Botryotinia fuckeliana T4 unplaced genomic scaffold BcT4_SuperContig_U_V3__V4, whole genome shotgun sequence.
JH795978	Botryotinia fuckeliana T4 unplaced genomic scaffold Contig_7794_V3__V4, whole genome shotgun sequence.
JH795979	Botryotinia fuckeliana T4 unplaced genomic scaffold Contig_12169_V3__V4, whole genome shotgun sequence.
JH795980	Botryotinia fuckeliana T4 unplaced genomic scaffold BcT4_SuperContig_J_V3_C__V4, whole genome shotgun sequence.
JH795981	Botryotinia fuckeliana T4 unplaced genomic scaffold SuperContig_Z_V3__V4, whole genome shotgun sequence.
JH795982	Botryotinia fuckeliana T4 unplaced genomic scaffold BcT4_9906_V3__V4, whole genome shotgun sequence.
JH795983	Botryotinia fuckeliana T4 unplaced genomic scaffold BcT4_SuperContig_J_V3_A__V4, whole genome shotgun sequence.
JH795984	Botryotinia fuckeliana T4 unplaced genomic scaffold Contig_3850_V3__V4, whole genome shotgun sequence.
JH795985	Botryotinia fuckeliana T4 unplaced genomic scaffold BcT4_SuperContig_I_V3__V4, whole genome shotgun sequence.
JH795986	Botryotinia fuckeliana T4 unplaced genomic scaffold Contig_662_V3__V4, whole genome shotgun sequence.
JH795987	Botryotinia fuckeliana T4 unplaced genomic scaffold Contig_16852_V3__V4, whole genome shotgun sequence.
JH795988	Botryotinia fuckeliana T4 unplaced genomic scaffold BcT4_SuperContig_7196_V3__V4, whole genome shotgun sequence.
JH795989	Botryotinia fuckeliana T4 unplaced genomic scaffold node_10008_l_205716_c_49.652020_V3__V4, whole genome shotgun sequence.
JH795990	Botryotinia fuckeliana T4 unplaced genomic scaffold Contig_2032_B_V3__V4, whole genome shotgun sequence.
JH795991	Botryotinia fuckeliana T4 unplaced genomic scaffold Contig_5387_V3__V4, whole genome shotgun sequence.
JH795992	Botryotinia fuckeliana T4 unplaced genomic scaffold node_7809_l_176048_c_55.904823_V3__V4, whole genome shotgun sequence.
JH795993	Botryotinia fuckeliana T4 unplaced genomic scaffold Contig_16209_V3__V4, whole genome shotgun sequence.
JH795994	Botryotinia fuckeliana T4 unplaced genomic scaffold BcT4_SuperContig_G_V3_B__V4, whole genome shotgun sequence.
JH795995	Botryotinia fuckeliana T4 unplaced genomic scaffold Contig_10793_V3_B__V4, whole genome shotgun sequence.
JH795996	Botryotinia fuckeliana T4 unplaced genomic scaffold BcT4_SuperSuperContig_M4_V3_B__V4, whole genome shotgun sequence.
JH795997	Botryotinia fuckeliana T4 unplaced genomic scaffold Contig_6388_V3__V4, whole genome shotgun sequence.
JH795998	Botryotinia fuckeliana T4 unplaced genomic scaffold Contig_1832_V3__V4, whole genome shotgun sequence.
JH795999	Botryotinia fuckeliana T4 unplaced genomic scaffold Contig_3750_V3__V4, whole genome shotgun sequence.
JH796000	Botryotinia fuckeliana T4 unplaced genomic scaffold Contig_9708_V3__V4, whole genome shotgun sequence.
JH796001	Botryotinia fuckeliana T4 unplaced genomic scaffold node_2021_l_70417_c_51.246246_V3__V4, whole genome shotgun sequence.
JH796002	Botryotinia fuckeliana T4 unplaced genomic scaffold BcT4_SuperContig_R_V3_A__V4, whole genome shotgun sequence.
JH796003	Botryotinia fuckeliana T4 unplaced genomic scaffold node_12975_l_64837_c_50.356804_V3__V4, whole genome shotgun sequence.
JH796004	Botryotinia fuckeliana T4 unplaced genomic scaffold node_2144_V3__V4, whole genome shotgun sequence.
JH796005	Botryotinia fuckeliana T4 unplaced genomic scaffold Contig_16956_V3__V4, whole genome shotgun sequence.
JH796006	Botryotinia fuckeliana T4 unplaced genomic scaffold node_12949_l_57074_c_39.806568_V3__V4, whole genome shotgun sequence.
JH796007	Botryotinia fuckeliana T4 unplaced genomic scaffold node_14637_l_53567_c_46.821083_V3__V4, whole genome shotgun sequence.
JH796008	Botryotinia fuckeliana T4 unplaced genomic scaffold node_7345_l_31651_c_46.742882_V3__V4, whole genome shotgun sequence.
JH796009	Botryotinia fuckeliana T4 unplaced genomic scaffold node_13120_l_27808_c_40.379353_V3__V4, whole genome shotgun sequence.
JN034563	Potato virus Y isolate CN3 coat protein gene, partial cds.
JN034564	Potato virus Y isolate CN4 coat protein gene, partial cds.
JN034579	Potato virus Y isolate CN1 coat protein gene, partial cds.
JN034580	Potato virus Y isolate CN2 coat protein gene, partial cds.
JN087519	Mexican potato purple top phytoplasma PPT-TOMATO/133-1 16S ribosomal RNA gene, partial sequence.
JN104702	Bemisia tabaci isolate Mooketsi13 cytochrome oxidase subunit I (COI) gene, partial cds; mitochondrial.
JN104703	Bemisia tabaci isolate Tom Burke19 cytochrome oxidase subunit I (COI) gene, partial cds; mitochondrial.
JN104704	Bemisia tabaci isolate Pongola15 cytochrome oxidase subunit I (COI) gene, partial cds; mitochondrial.
JN104705	Bemisia tabaci isolate Mooketsi17 cytochrome oxidase subunit I (COI) gene, partial cds; mitochondrial.
JN104708	Bemisia tabaci isolate Noordoewer38 cytochrome oxidase subunit I (COI) gene, partial cds; mitochondrial.
JN104709	Bemisia tabaci isolate Trichardtsdal4 cytochrome oxidase subunit I (COI) gene, partial cds; mitochondrial.
JN104710	Bemisia tabaci isolate EastLondon49 cytochrome oxidase subunit I (COI) gene, partial cds; mitochondrial.
JN104711	Bemisia tabaci isolate Brits2 cytochrome oxidase subunit I (COI) gene, partial cds; mitochondrial.
MH550178	Pepino mosaic virus isolate AG17-12b TGBp1, TGBp2, TGBp3, and CP genes, complete cds.
JN133850	Tomato black ring virus isolate P1 defective interfering RNA gene, partial sequence.
JN251979	Phoma labilis strain CBS 124.93 actin (act) gene, partial cds.
JN251987	Phoma destructiva var. destructiva strain CBS 133.93 actin (act) gene, partial cds.
JN408718	Tomato leaf curl Sinaloa virus isolate 07-3254 coat protein (AV1) gene, partial cds; replication enhancer protein (AC3) and transcriptional activator protein (AC2) genes, complete cds; and replication associated protein (AC1) gene, partial cds.
JN408720	Tomato leaf curl Sinaloa virus isolate 07-3223 coat protein (AV1) gene, partial cds; replication enhancer protein (AC3) and transcriptional activator protein (AC2) genes, complete cds; and replication associated protein (AC1) gene, partial cds.
JN592716	Squash yellow mild mottle virus isolate 07-3166 coat protein (AV1) gene, partial cds; replication enhancer protein (AC3) and transcriptional activator protein (AC2) genes, complete cds; and replication associated protein (AC1) gene, partial cds.
JN887124	Tomato leaf curl Bangalore virus isolate DHT replication initiation protein gene, partial cds.
JN887126	Tomato leaf curl virus isolate 6U2T_TREP replication initiation protein gene, partial cds.
JN887129	Tomato leaf curl Karnataka virus isolate TDHT_TREP replication initiation protein gene, partial cds.
JN937588	Fusarium solani strain TGLS-1 internal transcribed spacer 1, partial sequence; 5.8S ribosomal RNA gene and internal transcribed spacer 2, complete sequence; and 28S ribosomal RNA gene, partial sequence.
JN937589	Alternaria sp. TGLS-2 internal transcribed spacer 1, partial sequence; 5.8S ribosomal RNA gene and internal transcribed spacer 2, complete sequence; and 28S ribosomal RNA gene, partial sequence.
JN937590	Phytophthora capsici strain DUCC 502 18S ribosomal RNA gene, partial sequence; internal transcribed spacer 1, 5.8S ribosomal RNA gene, and internal transcribed spacer 2, complete sequence; and 28S ribosomal RNA gene, partial sequence.
JN937591	Colletotrichum gloeosporioides strain DUCC 503 internal transcribed spacer 1, partial sequence; 5.8S ribosomal RNA gene and internal transcribed spacer 2, complete sequence; and 28S ribosomal RNA gene, partial sequence.
MH550179	Pepino mosaic virus isolate AG17-1a TGBp1, TGBp2, TGBp3, and CP genes, complete cds.
JQ005157	Colletotrichum boninense culture-collection CBS:128506 18S ribosomal RNA gene, partial sequence; internal transcribed spacer 1, 5.8S ribosomal RNA gene, and internal transcribed spacer 2, complete sequence; and 28S ribosomal RNA gene, partial sequence.
JQ005205	Colletotrichum karstii culture-collection CBS:128548 18S ribosomal RNA gene, partial sequence; internal transcribed spacer 1, 5.8S ribosomal RNA gene, and internal transcribed spacer 2, complete sequence; and 28S ribosomal RNA gene, partial sequence.
JQ005244	Colletotrichum boninense culture-collection CBS:128506 glyceraldehyde-3-phosphate dehydrogenase (GAPDH) gene, partial cds.
JQ005292	Colletotrichum karstii culture-collection CBS:128548 glyceraldehyde-3-phosphate dehydrogenase (GAPDH) gene, partial cds.
JQ005331	Colletotrichum boninense culture-collection CBS:128506 chitin synthase (CHS1) gene, partial cds.
JQ005379	Colletotrichum karstii culture-collection CBS:128548 chitin synthase (CHS1) gene, partial cds.
JQ005418	Colletotrichum boninense culture-collection CBS:128506 histone H3 (HIS3) gene, partial cds.
JQ005466	Colletotrichum karstii culture-collection CBS:128548 histone H3 (HIS3) gene, partial cds.
JQ005505	Colletotrichum boninense culture-collection CBS:128506 actin (ACT) gene, partial cds.
JQ005553	Colletotrichum karstii culture-collection CBS:128548 actin (ACT) gene, partial cds.
JQ005591	Colletotrichum boninense culture-collection CBS:128506 beta-tubulin (TUB2) gene, partial cds.
JQ005639	Colletotrichum karstii culture-collection CBS:128548 beta-tubulin (TUB2) gene, partial cds.
JQ005678	Colletotrichum boninense culture-collection CBS:128506 calmodulin (CAL) gene, partial cds.
JQ005726	Colletotrichum karstii culture-collection CBS:128548 calmodulin (CAL) gene, partial cds.
JQ045696	Potato yellow mosaic virus isolate Caicedonia7/ValledelCauca/2008 replication-associated protein (AC1) and coat protein (AV1) genes, partial cds.
JQ045697	Tomato begomovirus Colombia isolate Silvania27/Cundinamarca/2009 replication-associated protein (AC1) and coat protein (AV1) genes, partial cds.
JQ045698	Potato yellow mosaic virus isolate Silvania28/Cundinamarca/2009 replication-associated protein (AC1) and coat protein (AV1) genes, partial cds.
JQ045699	Tomato begomovirus Colombia isolate Silvania29/Cundinamarca/2009 replication-associated protein (AC1) and coat protein (AV1) genes, partial cds.
JQ045700	Potato yellow mosaic virus isolate Silvania30/Cundinamarca/2009 replication-associated protein (AC1) and coat protein (AV1) genes, partial cds.
JQ045701	Potato yellow mosaic virus isolate PiedeCuesta58/Santander/2009 replication-associated protein (AC1) and coat protein (AV1) genes, partial cds.
JQ045702	Potato yellow mosaic virus isolate PiedeCuesta59/Santander/2009 replication-associated protein (AC1) and coat protein (AV1) genes, partial cds.
JQ045703	Potato yellow mosaic virus isolate PiedeCuesta61/Santander/2009 replication-associated protein (AC1) and coat protein (AV1) genes, partial cds.
JQ045704	Tomato begomovirus Colombia isolate Cepita66/Santander/2009 replication-associated protein (AC1) and coat protein (AV1) genes, partial cds.
MH550180	Pepino mosaic virus isolate AG17-1b TGBp1, TGBp2, TGBp3, and CP genes, complete cds.
MH550181	Pepino mosaic virus isolate AG17-2a TGBp1, TGBp2, TGBp3, and CP genes, complete cds.
JQ073295	Potato yellow mosaic virus isolate Pradera5/ValledelCauca/2008 movement protein (BC1) gene, partial cds.
JQ073296	Potato yellow mosaic virus isolate Caicedonia7/ValledelCauca/2008 movement protein (BC1) gene, partial cds.
JQ073297	Potato yellow mosaic virus isolate Barragan8/ValledelCauca/2008 movement protein (BC1) gene, partial cds.
JQ073298	Potato yellow mosaic virus isolate Silvania26/Cundinamarca/2009 movement protein (BC1) gene, partial cds.
JQ073299	Potato yellow mosaic virus isolate Silvania27/Cundinamarca/2009 movement protein (BC1) gene, partial cds.
JQ073300	Potato yellow mosaic virus isolate Silvania28/Cundinamarca/2009 movement protein (BC1) gene, partial cds.
JQ073301	Potato yellow mosaic virus isolate Silvania29/Cundinamarca/2009 movement protein (BC1) gene, partial cds.
JQ073302	Potato yellow mosaic virus isolate PiedeCuesta59/Santander/2009 movement protein (BC1) gene, partial cds.
JQ073303	Potato yellow mosaic virus isolate PiedeCuesta61/Santander/2009 movement protein (BC1) gene, partial cds.
MH550182	Pepino mosaic virus isolate AG17-2b TGBp1, TGBp2, TGBp3, and CP genes, complete cds.
MH550183	Pepino mosaic virus isolate AG17-3a TGBp1, TGBp2, TGBp3, and CP genes, complete cds.
MH550184	Pepino mosaic virus isolate AG17-3b TGBp1, TGBp2, TGBp3, and CP genes, complete cds.
MH550185	Pepino mosaic virus isolate AG17-4a TGBp1, TGBp2, TGBp3, and CP genes, complete cds.
JQ339316	Trialeurodes vaporariorum voucher ORPRP-08 cytochrome oxidase subunit I (COXI) gene, partial cds; mitochondrial.
JQ339330	Trialeurodes vaporariorum voucher ORPRP-22 cytochrome oxidase subunit I (COXI) gene, partial cds; mitochondrial.
JQ339344	Trialeurodes vaporariorum voucher ORPRP-36 18S ribosomal RNA gene, partial sequence; internal transcribed spacer 1, complete sequence; and 5.8S ribosomal RNA gene, partial sequence.
JQ359648	Ralstonia solanacearum strain GRs-Cal 16S-23S ribosomal RNA intergenic spacer and 23S ribosomal RNA gene, partial sequence.
JQ359667	Ralstonia solanacearum strain TRs-Cal 16S ribosomal RNA gene, partial sequence.
JQ405264	Tomato rhabdovirus Beltsville RNA-dependent RNA polymerase gene, partial cds.
MH550186	Pepino mosaic virus isolate AG17-4b TGBp1, TGBp2, TGBp3, and CP genes, complete cds.
JQ429788	Pepper mottle virus isolate Poamoho polyprotein gene, partial cds.
JQ439043	Phytophthora cryptogea isolate P1739 ATP synthase protein 9 (atp9) gene, partial cds; and NADH dehydrogenase subunit 9 (nad9) gene, complete cds; mitochondrial.
JQ439185	Phytophthora cryptogea isolate P1739 40S ribosomal protein S10 (rps10) gene, complete cds; mitochondrial.
JQ439312	Phytophthora cryptogea isolate P1739 SecY (secY) gene, complete cds; mitochondrial.
JQ439449	Phytophthora infestans isolate P10646 cytochrome c oxidase subunit 2 (cox2) gene, partial cds; hypothetical protein gene, complete cds; and cytochrome c oxidase subunit 1 (cox1) gene, partial cds; mitochondrial.
JQ745307	Mexican potato purple top phytoplasma clone 133-50-15 16S ribosomal RNA gene, partial sequence.
JQ745312	Mexican potato purple top phytoplasma PPT-TOMATO clone 133-50-17 16S ribosomal RNA gene, partial sequence.
JQ889839	Potato spindle tuber viroid strain Armenia-83, complete genome.
JQ889854	Potato spindle tuber viroid strain Armenia-87, complete genome.
MH550187	Pepino mosaic virus isolate AG17-5a TGBp1, TGBp2, TGBp3, and CP genes, complete cds.
JQ911756	Tomato yellow leaf curl virus isolate 3-Neyshabur replication-associated protein (C1), C4 protein (C4), precoat protein (V2), and coat protein (V1) genes, partial cds.
JQ911757	Tomato yellow leaf curl virus isolate 10-Fadisheh replication-associated protein (C1) gene, partial cds; C4 protein (C4) gene, complete cds; precoat protein (V2) gene, partial cds; and coat protein-like (V1) gene, partial sequence.
JQ911758	Tomato yellow leaf curl virus isolate 33-Neyshabur replication-associated protein (C1) gene, partial cds; C4 protein (C4) gene, complete cds; precoat protein (V2) gene, partial cds; and coat protein-like (V1) gene, partial sequence.
JQ911759	Tomato yellow leaf curl virus isolate 69-Birjand replication-associated protein (C1) gene, partial cds; C4 protein (C4) gene, complete cds; and precoat protein (V2) and coat protein (V1) genes, partial cds.
JQ911760	Tomato yellow leaf curl virus isolate 107-Fadisheh replication-associated protein (C1) gene, partial cds; C4 protein (C4) gene, complete cds; precoat protein (V2) gene, partial cds; and coat protein-like (V1) gene, partial sequence.
JQ911761	Tomato yellow leaf curl virus isolate 108-Fadisheh replication-associated protein (C1) gene, partial cds; C4 protein (C4) gene, complete cds; precoat protein (V2) gene, partial cds; and coat protein-like (V1) gene, partial sequence.
JQ911762	Tomato yellow leaf curl virus isolate 110-Fadisheh replication-associated protein (C1) gene, partial cds; C4 protein (C4) gene, complete cds; and precoat protein (V2) and coat protein (V1) genes, partial cds.
JQ928337	Tomato yellow leaf curl virus isolate 121-Dardaz replication-associated protein (C1) gene, partial cds; C4 protein (C4) gene, complete cds; and precoat protein (V2) and coat protein (V1) genes, partial cds.
JQ928338	Tomato yellow leaf curl virus isolate 125-Dargaz replication-associated protein (C1) gene, partial cds; C4 protein (C4) gene, complete cds; and precoat protein (V2) and coat protein (V1) genes, partial cds.
JQ928339	Tomato yellow leaf curl virus isolate BO replication-associated protein (C1) gene, partial cds; C4 protein (C4) gene, complete cds; and precoat protein (V2) and coat protein (V1) genes, partial cds.
JQ928340	Tomato yellow leaf curl virus isolate 186-Kermanshah replication-associated protein (C1) gene, partial cds; C4 protein (C4) gene, complete cds; and precoat protein (V2) and coat protein (V1) genes, partial cds.
JQ928341	Tomato yellow leaf curl virus isolate 203-Sabzevar replication-associated protein (C1) gene, partial cds; C4 protein (C4) gene, complete cds; and precoat protein (V2) and coat protein (V1) genes, partial cds.
JQ928342	Tomato yellow leaf curl virus isolate 205-Sabzevar replication-associated protein (C1) gene, partial cds; C4 protein (C4) gene, complete cds; and precoat protein (V2) and coat protein (V1) genes, partial cds.
JQ928343	Tomato yellow leaf curl virus isolate 206-Sabzevar replication-associated protein (C1) gene, partial cds; C4 protein (C4) gene, complete cds; and precoat protein (V2) and coat protein (V1) genes, partial cds.
JQ928344	Tomato yellow leaf curl virus isolate FD replication-associated protein (C1) gene, partial cds; C4 protein (C4) gene, complete cds; and precoat protein (V2) and coat protein (V1) genes, partial cds.
JQ928345	Tomato yellow leaf curl virus isolate 185-Kazeron replication-associated protein (C1) gene, partial cds; C4 protein (C4) gene, complete cds; and precoat protein (V2) and coat protein (V1) genes, partial cds.
MH550188	Pepino mosaic virus isolate AG17-5b TGBp1, TGBp2, TGBp3, and CP genes, complete cds.
MH550189	Pepino mosaic virus isolate AG17-6a TGBp1, TGBp2, TGBp3, and CP genes, complete cds.
MH550190	Pepino mosaic virus isolate AG17-6b TGBp1, TGBp2, TGBp3, and CP genes, complete cds.
JQ928349	Tomato yellow leaf curl virus isolate 143-Bojnord, partial genome.
MH550191	Pepino mosaic virus isolate AG17-7a TGBp1, TGBp2, TGBp3, and CP genes, complete cds.
MH550192	Pepino mosaic virus isolate AG17-7b TGBp1, TGBp2, TGBp3, and CP genes, complete cds.
JQ955615	Tomato yellow fruit ring virus isolate Loitoktok nucleocapsid protein (N) gene, partial cds.
MH550193	Pepino mosaic virus isolate AG17-8a TGBp1, TGBp2, TGBp3, and CP genes, complete cds.
JQ966561	Tomato mosaic virus isolate HX-T6 movement protein (mp) gene, partial cds.
JQ966897	Ralstonia solanacearum strain KNU28224 16S ribosomal RNA gene, partial sequence.
JQ966912	Ralstonia solanacearum strain KNU28224 endoglucanase gene, partial cds.
JQ966923	Ralstonia solanacearum strain KNU28224 HrpB (hrpB) gene, partial cds.
JQ972700	Oidium neolycopersici isolate H1 18S ribosomal RNA gene, partial sequence; internal transcribed spacer 1, 5.8S ribosomal RNA gene, and internal transcribed spacer 2, complete sequence; and 28S ribosomal RNA gene, partial sequence.
JX101617	Cucumber mosaic virus isolate Palmira coat protein gene, partial cds.
MH550194	Pepino mosaic virus isolate AG17-8b TGBp1, TGBp2, TGBp3, and CP genes, complete cds.
MH550195	Pepino mosaic virus isolate AG17-9a TGBp1, TGBp2, TGBp3, and CP genes, complete cds.
MH550196	Pepino mosaic virus isolate AG17-9b TGBp1, TGBp2, TGBp3, and CP genes, complete cds.
MH550197	Pepino mosaic virus isolate AL17-10a TGBp1, TGBp2, TGBp3, and CP genes, complete cds.
JX244199	Tomato chlorotic spot virus isolate T9-MD non-structural movement protein (NSm) gene, partial cds.
JX244200	Tomato chlorotic spot virus isolate T11-MD non-structural movement protein (NSm) gene, partial cds.
JX244201	Tomato chlorotic spot virus isolate T18-H non-structural movement protein (NSm) gene, partial cds.
JX244202	Tomato chlorotic spot virus isolate T36-H non-structural movement protein (NSm) gene, partial cds.
JX244203	Tomato chlorotic spot virus isolate T9-MD RNA-dependent RNA polymerase (RdRp) gene, partial cds.
JX244204	Tomato chlorotic spot virus isolate T11-MD RNA-dependent RNA polymerase (RdRp) gene, partial cds.
JX244205	Tomato chlorotic spot virus isolate T18-H RNA-dependent RNA polymerase (RdRp) gene, partial cds.
JX244206	Tomato chlorotic spot virus isolate T36-H RNA-dependent RNA polymerase (RdRp) gene, partial cds.
JX280944	Potato spindle tuber viroid isolate NC12-01, complete genome.
JX290079	Pseudocercospora fuligena voucher KUS-F26430 18S ribosomal RNA, partial sequence; internal transcribed spacer 1, 5.8S ribosomal RNA, and internal transcribed spacer 2, complete sequence; and 28S ribosomal RNA, partial sequence.
JX311953	Candidatus Phytoplasma solani clone 5043 16S ribosomal RNA gene, partial sequence; 16S-23S ribosomal RNA intergenic spacer and tRNA-Ile gene, complete sequence; and 16S-23S ribosomal RNA intergenic spacer, partial sequence.
JX393102	Bemisia tabaci isolate 23-F7-Sabah cytochrome c oxidase subunit 1 (CO1) gene, partial cds; mitochondrial.
JX393103	Bemisia tabaci isolate 25-F7-Sabah cytochrome c oxidase subunit 1 (CO1) gene, partial cds; mitochondrial.
JX393104	Bemisia tabaci isolate 27-F7-Sabah cytochrome c oxidase subunit 1 (CO1) gene, partial cds; mitochondrial.
MH550198	Pepino mosaic virus isolate AL17-10b TGBp1, TGBp2, TGBp3, and CP genes, complete cds.
MH550311	Pepino mosaic virus isolate AL17-11a-EU TGBp1, TGBp2, TGBp3, and CP genes, complete cds.
MH550312	Pepino mosaic virus isolate AL17-11b-EU TGBp1, TGBp2, TGBp3, and CP genes, complete cds.
MH550199	Pepino mosaic virus isolate AL17-12a TGBp1, TGBp2, TGBp3, and CP genes, complete cds.
MH550200	Pepino mosaic virus isolate AL17-12b TGBp1, TGBp2, TGBp3, and CP genes, complete cds.
MH550201	Pepino mosaic virus isolate AL17-13a TGBp1, TGBp2, TGBp3, and CP genes, complete cds.
MH550202	Pepino mosaic virus isolate AL17-13b TGBp1, TGBp2, TGBp3, and CP genes, complete cds.
JX416173	Tomato leaf curl virus-[Australia:Mossman:2003] isolate BRIP42093 segment DNA-A V2 protein gene, partial cds.
MH550203	Pepino mosaic virus isolate AL17-14a TGBp1, TGBp2, TGBp3, and CP genes, complete cds.
MH550204	Pepino mosaic virus isolate AL17-14b TGBp1, TGBp2, TGBp3, and CP genes, complete cds.
JX416181	Tomato yellow leaf curl Thailand virus B-[Thailand:NakhonPathom:2007] isolate Q1554 segment DNA-A C4 protein gene, complete cds; and V2 protein gene, partial cds.
JX416182	Tomato yellow leaf curl Thailand virus B-[Myanmar:Hlegu:2006] isolate Q1575 segment DNA-A V1 protein gene, partial cds; and C3 protein and C2 protein genes, complete cds.
JX416184	Tomato leaf curl Laos virus-[EastTimor:Oecusse:2000] isolate Q1584 segment DNA-A C1 protein gene, partial cds; and C4 protein gene, complete cds.
JX444554	Alternaria solani ornithine decarboxylase mRNA, partial cds.
JX463017	Candidatus Phytoplasma solani isolate Tomato2IR1 16S ribosomal RNA gene, partial sequence.
JX463018	Candidatus Phytoplasma solani isolate Tomato2IF1 16S ribosomal RNA gene, partial sequence.
JX463019	Candidatus Phytoplasma solani isolate Tomato2bisIR1 16S ribosomal RNA gene, partial sequence.
MH550205	Pepino mosaic virus isolate AL17-15a TGBp1, TGBp2, TGBp3, and CP genes, complete cds.
JX679002	Tomato leaf curl New Delhi betasatellite isolate ToLCuNDB, complete sequence.
MH550206	Pepino mosaic virus isolate AL17-15b TGBp1, TGBp2, TGBp3, and CP genes, complete cds.
MH550207	Pepino mosaic virus isolate AL17-16a TGBp1, TGBp2, TGBp3, and CP genes, complete cds.
MH550208	Pepino mosaic virus isolate AL17-16b TGBp1, TGBp2, TGBp3, and CP genes, complete cds.
MH550209	Pepino mosaic virus isolate AL17-1a TGBp1, TGBp2, TGBp3, and CP genes, complete cds.
MH550210	Pepino mosaic virus isolate AL17-1b TGBp1, TGBp2, TGBp3, and CP genes, complete cds.
MH550211	Pepino mosaic virus isolate AL17-2a TGBp1, TGBp2, TGBp3, and CP genes, complete cds.
MH550212	Pepino mosaic virus isolate AL17-2b TGBp1, TGBp2, TGBp3, and CP genes, complete cds.
MH550213	Pepino mosaic virus isolate AL17-3a TGBp1, TGBp2, TGBp3, and CP genes, complete cds.
MH550214	Pepino mosaic virus isolate AL17-3b TGBp1, TGBp2, TGBp3, and CP genes, complete cds.
MH550215	Pepino mosaic virus isolate AL17-4a TGBp1, TGBp2, TGBp3, and CP genes, complete cds.
MH550216	Pepino mosaic virus isolate AL17-4b TGBp1, TGBp2, TGBp3, and CP genes, complete cds.
MH550217	Pepino mosaic virus isolate AL17-5a TGBp1, TGBp2, TGBp3, and CP genes, complete cds.
MH550218	Pepino mosaic virus isolate AL17-5b TGBp1, TGBp2, TGBp3, and CP genes, complete cds.
MH550219	Pepino mosaic virus isolate AL17-6a TGBp1, TGBp2, TGBp3, and CP genes, complete cds.
MH550220	Pepino mosaic virus isolate AL17-6b TGBp1, TGBp2, TGBp3, and CP genes, complete cds.
MH550221	Pepino mosaic virus isolate AL17-7a TGBp1, TGBp2, TGBp3, and CP genes, complete cds.
MH550222	Pepino mosaic virus isolate AL17-7b TGBp1, TGBp2, TGBp3, and CP genes, complete cds.
MH550313	Pepino mosaic virus isolate AL17-8a-EU TGBp1, TGBp2, TGBp3, and CP genes, complete cds.
MH550223	Pepino mosaic virus isolate AL17-8b TGBp1, TGBp2, TGBp3, and CP genes, complete cds.
MH550224	Pepino mosaic virus isolate AL17-9a TGBp1, TGBp2, TGBp3, and CP genes, complete cds.
MH550225	Pepino mosaic virus isolate AL17-9b TGBp1, TGBp2, TGBp3, and CP genes, complete cds.
JX866619	Pepino mosaic virus isolate BNMX12-01 coat protein gene, complete cds.
JX866620	Pepino mosaic virus isolate BNMX12-02 coat protein gene, complete cds.
JX866621	Pepino mosaic virus isolate BNMX12-03 coat protein gene, complete cds.
JX866622	Pepino mosaic virus isolate BNMX12-04 coat protein gene, complete cds.
JX866623	Pepino mosaic virus isolate BNMX12-05 coat protein gene, complete cds.
JX866624	Pepino mosaic virus isolate BNMX12-06 coat protein gene, complete cds.
JX866625	Pepino mosaic virus isolate BNMX12-07 coat protein gene, complete cds.
JX866626	Pepino mosaic virus isolate BNMX12-08 coat protein gene, complete cds.
JX866627	Pepino mosaic virus isolate BNMX12-09 coat protein gene, complete cds.
JX866664	Pepino mosaic virus isolate BNMX12-1, complete genome.
JX866628	Pepino mosaic virus isolate BNMX12-10 coat protein gene, complete cds.
JX866629	Pepino mosaic virus isolate BNMX12-11 coat protein gene, complete cds.
JX866630	Pepino mosaic virus isolate BNMX12-12 coat protein gene, complete cds.
JX866631	Pepino mosaic virus isolate BNMX12-13 coat protein gene, complete cds.
JX866632	Pepino mosaic virus isolate BNMX12-14 coat protein gene, complete cds.
JX866633	Pepino mosaic virus isolate BNMX12-15 coat protein gene, complete cds.
JX866634	Pepino mosaic virus isolate BNMX12-16 coat protein gene, complete cds.
MN549397	Pepino mosaic virus isolate Ca1A, complete genome.
MF422615	Pepino mosaic virus isolate CH_bpo158, complete genome.
MF422611	Pepino mosaic virus isolate CH_bpo160, complete genome.
MF422613	Pepino mosaic virus isolate CH_bpo162, complete genome.
JX866654	Pepino mosaic virus isolate CH2_VFTX12-29 coat protein gene, complete cds.
KC579401	Pepino mosaic virus isolate CH2_VFTX12-32 coat protein gene, complete cds.
KF718832	Pepino mosaic virus isolate Euro-6, complete genome.
MH550314	Pepino mosaic virus isolate GC17-10a-EU TGBp1, TGBp2, TGBp3, and CP genes, complete cds.
MH550315	Pepino mosaic virus isolate GC17-10b-EU TGBp1, TGBp2, TGBp3, and CP genes, complete cds.
MH550226	Pepino mosaic virus isolate GC17-11a TGBp1, TGBp2, TGBp3, and CP genes, complete cds.
MH550227	Pepino mosaic virus isolate GC17-11b TGBp1, TGBp2, TGBp3, and CP genes, complete cds.
MH550228	Pepino mosaic virus isolate GC17-1a TGBp1, TGBp2, TGBp3, and CP genes, complete cds.
MH550316	Pepino mosaic virus isolate GC17-1b-EU TGBp1, TGBp2, TGBp3, and CP genes, complete cds.
MH550229	Pepino mosaic virus isolate GC17-2a TGBp1, TGBp2, TGBp3, and CP genes, complete cds.
MH550317	Pepino mosaic virus isolate GC17-2b-EU TGBp1, TGBp2, TGBp3, and CP genes, complete cds.
MH550230	Pepino mosaic virus isolate GC17-3a TGBp1, TGBp2, TGBp3, and CP genes, complete cds.
MH550318	Pepino mosaic virus isolate GC17-3b-EU TGBp1, TGBp2, TGBp3, and CP genes, complete cds.
MH550231	Pepino mosaic virus isolate GC17-4a TGBp1, TGBp2, TGBp3, and CP genes, complete cds.
MH550232	Pepino mosaic virus isolate GC17-4b TGBp1, TGBp2, TGBp3, and CP genes, complete cds.
MH550233	Pepino mosaic virus isolate GC17-5a TGBp1, TGBp2, TGBp3, and CP genes, complete cds.
MH550234	Pepino mosaic virus isolate GC17-5b TGBp1, TGBp2, TGBp3, and CP genes, complete cds.
MH550235	Pepino mosaic virus isolate GC17-6a TGBp1, TGBp2, TGBp3, and CP genes, complete cds.
MH550236	Pepino mosaic virus isolate GC17-6b TGBp1, TGBp2, TGBp3, and CP genes, complete cds.
MH550319	Pepino mosaic virus isolate GC17-7a-EU TGBp1, TGBp2, TGBp3, and CP genes, complete cds.
MH550320	Pepino mosaic virus isolate GC17-7b-EU TGBp1, TGBp2, TGBp3, and CP genes, complete cds.
MH550321	Pepino mosaic virus isolate GC17-8a-EU TGBp1, TGBp2, TGBp3, and CP genes, complete cds.
MH550322	Pepino mosaic virus isolate GC17-8b-EU TGBp1, TGBp2, TGBp3, and CP genes, complete cds.
MH550323	Pepino mosaic virus isolate GC17-9a-EU TGBp1, TGBp2, TGBp3, and CP genes, complete cds.
MH550324	Pepino mosaic virus isolate GC17-9b-EU TGBp1, TGBp2, TGBp3, and CP genes, complete cds.
MH550237	Pepino mosaic virus isolate GR17-10a TGBp1, TGBp2, TGBp3, and CP genes, complete cds.
MH550325	Pepino mosaic virus isolate GR17-10b-EU TGBp1, TGBp2, TGBp3, and CP genes, complete cds.
MH550238	Pepino mosaic virus isolate GR17-11a TGBp1, TGBp2, TGBp3, and CP genes, complete cds.
MH550239	Pepino mosaic virus isolate GR17-11b TGBp1, TGBp2, TGBp3, and CP genes, complete cds.
MH550240	Pepino mosaic virus isolate GR17-12a TGBp1, TGBp2, TGBp3, and CP genes, complete cds.
MH550241	Pepino mosaic virus isolate GR17-12b TGBp1, TGBp2, TGBp3, and CP genes, complete cds.
MH550242	Pepino mosaic virus isolate GR17-1a TGBp1, TGBp2, TGBp3, and CP genes, complete cds.
MH550243	Pepino mosaic virus isolate GR17-1b TGBp1, TGBp2, TGBp3, and CP genes, complete cds.
MH550244	Pepino mosaic virus isolate GR17-2a TGBp1, TGBp2, TGBp3, and CP genes, complete cds.
MH550245	Pepino mosaic virus isolate GR17-2b TGBp1, TGBp2, TGBp3, and CP genes, complete cds.
MH550246	Pepino mosaic virus isolate GR17-3a TGBp1, TGBp2, TGBp3, and CP genes, complete cds.
MH550247	Pepino mosaic virus isolate GR17-3b TGBp1, TGBp2, TGBp3, and CP genes, complete cds.
MH550248	Pepino mosaic virus isolate GR17-4a TGBp1, TGBp2, TGBp3, and CP genes, complete cds.
MH550249	Pepino mosaic virus isolate GR17-4b TGBp1, TGBp2, TGBp3, and CP genes, complete cds.
MH550250	Pepino mosaic virus isolate GR17-5a TGBp1, TGBp2, TGBp3, and CP genes, complete cds.
MH550251	Pepino mosaic virus isolate GR17-5b TGBp1, TGBp2, TGBp3, and CP genes, complete cds.
MH550252	Pepino mosaic virus isolate GR17-6a TGBp1, TGBp2, TGBp3, and CP genes, complete cds.
MH550253	Pepino mosaic virus isolate GR17-6b TGBp1, TGBp2, TGBp3, and CP genes, complete cds.
MH550254	Pepino mosaic virus isolate GR17-7a TGBp1, TGBp2, TGBp3, and CP genes, complete cds.
MH550255	Pepino mosaic virus isolate GR17-7b TGBp1, TGBp2, TGBp3, and CP genes, complete cds.
MH550256	Pepino mosaic virus isolate GR17-8a TGBp1, TGBp2, TGBp3, and CP genes, complete cds.
MH550257	Pepino mosaic virus isolate GR17-8b TGBp1, TGBp2, TGBp3, and CP genes, complete cds.
MH550258	Pepino mosaic virus isolate GR17-9a TGBp1, TGBp2, TGBp3, and CP genes, complete cds.
MH550326	Pepino mosaic virus isolate GR17-9b-EU TGBp1, TGBp2, TGBp3, and CP genes, complete cds.
JX866636	Pepino mosaic virus isolate HMMX12-01 coat protein gene, complete cds.
JX866637	Pepino mosaic virus isolate HMMX12-09 coat protein gene, complete cds.
MF422612	Pepino mosaic virus isolate LP_BPO161, complete genome.
MF422614	Pepino mosaic virus isolate LP_BPO163, complete genome.
MF422616	Pepino mosaic virus isolate LP_HYT25, complete genome.
KT253416	Pepino mosaic virus isolate MA1 coat protein (CP) gene, complete cds.
KT253421	Pepino mosaic virus isolate MA10 coat protein (CP) gene, complete cds.
KT253422	Pepino mosaic virus isolate MA11 coat protein (CP) gene, complete cds.
KT253423	Pepino mosaic virus isolate MA12 coat protein (CP) gene, complete cds.
MH550259	Pepino mosaic virus isolate MA17-10a TGBp1, TGBp2, TGBp3, and CP genes, complete cds.
JX866669	Pepino mosaic virus isolate VFTX12-32 RNA-dependent RNA polymerase gene, partial cds.
JX866670	Pepino mosaic virus isolate VFTX12-02b RNA-dependent RNA polymerase gene, partial cds.
JX866671	Pepino mosaic virus isolate VFTX12-02a RNA-dependent RNA polymerase gene, partial cds.
JX866672	Pepino mosaic virus isolate VFTX12-07a RNA-dependent RNA polymerase gene, partial cds.
JX866673	Pepino mosaic virus isolate VFTX12-09a RNA-dependent RNA polymerase gene, partial cds.
JX866674	Pepino mosaic virus isolate VFTX12-09b RNA-dependent RNA polymerase gene, partial cds.
JX866675	Pepino mosaic virus isolate VFTX12-11 RNA-dependent RNA polymerase gene, partial cds.
JX866676	Pepino mosaic virus isolate VFTX12-16 RNA-dependent RNA polymerase gene, partial cds.
JX866677	Pepino mosaic virus isolate VFTX12-20 RNA-dependent RNA polymerase gene, partial cds.
JX866678	Pepino mosaic virus isolate VFTX12-23 RNA-dependent RNA polymerase gene, partial cds.
MH550260	Pepino mosaic virus isolate MA17-10b TGBp1, TGBp2, TGBp3, and CP genes, complete cds.
MH550261	Pepino mosaic virus isolate MA17-11a TGBp1, TGBp2, TGBp3, and CP genes, complete cds.
JX993907	Potato virus S isolate SXFQ coat protein gene, partial cds.
MH550262	Pepino mosaic virus isolate MA17-11b TGBp1, TGBp2, TGBp3, and CP genes, complete cds.
MH550263	Pepino mosaic virus isolate MA17-12a TGBp1, TGBp2, TGBp3, and CP genes, complete cds.
JX997437	Trichothecium roseum strain 05-076 18S ribosomal RNA gene, partial sequence; internal transcribed spacer 1, 5.8S ribosomal RNA gene, and internal transcribed spacer 2, complete sequence; and 28S ribosomal RNA gene, partial sequence.
MH550264	Pepino mosaic virus isolate MA17-12b TGBp1, TGBp2, TGBp3, and CP genes, complete cds.
MH550265	Pepino mosaic virus isolate MA17-13a TGBp1, TGBp2, TGBp3, and CP genes, complete cds.
MH550266	Pepino mosaic virus isolate MA17-13b TGBp1, TGBp2, TGBp3, and CP genes, complete cds.
MH550267	Pepino mosaic virus isolate MA17-14a TGBp1, TGBp2, TGBp3, and CP genes, complete cds.
MH550268	Pepino mosaic virus isolate MA17-14b TGBp1, TGBp2, TGBp3, and CP genes, complete cds.
MH550269	Pepino mosaic virus isolate MA17-1a TGBp1, TGBp2, TGBp3, and CP genes, complete cds.
MH550270	Pepino mosaic virus isolate MA17-1b TGBp1, TGBp2, TGBp3, and CP genes, complete cds.
MH550271	Pepino mosaic virus isolate MA17-2a TGBp1, TGBp2, TGBp3, and CP genes, complete cds.
MH550272	Pepino mosaic virus isolate MA17-2b TGBp1, TGBp2, TGBp3, and CP genes, complete cds.
MH550273	Pepino mosaic virus isolate MA17-3a TGBp1, TGBp2, TGBp3, and CP genes, complete cds.
MH550274	Pepino mosaic virus isolate MA17-3b TGBp1, TGBp2, TGBp3, and CP genes, complete cds.
MH550275	Pepino mosaic virus isolate MA17-4a TGBp1, TGBp2, TGBp3, and CP genes, complete cds.
MH550276	Pepino mosaic virus isolate MA17-4b TGBp1, TGBp2, TGBp3, and CP genes, complete cds.
MH550277	Pepino mosaic virus isolate MA17-5a TGBp1, TGBp2, TGBp3, and CP genes, complete cds.
MH550278	Pepino mosaic virus isolate MA17-5b TGBp1, TGBp2, TGBp3, and CP genes, complete cds.
MH550279	Pepino mosaic virus isolate MA17-6a TGBp1, TGBp2, TGBp3, and CP genes, complete cds.
MH550280	Pepino mosaic virus isolate MA17-6b TGBp1, TGBp2, TGBp3, and CP genes, complete cds.
MH550281	Pepino mosaic virus isolate MA17-7a TGBp1, TGBp2, TGBp3, and CP genes, complete cds.
MH550282	Pepino mosaic virus isolate MA17-7b TGBp1, TGBp2, TGBp3, and CP genes, complete cds.
MH550283	Pepino mosaic virus isolate MA17-8a TGBp1, TGBp2, TGBp3, and CP genes, complete cds.
MH550284	Pepino mosaic virus isolate MA17-8b TGBp1, TGBp2, TGBp3, and CP genes, complete cds.
MH550285	Pepino mosaic virus isolate MA17-9a TGBp1, TGBp2, TGBp3, and CP genes, complete cds.
KC011195	Bemisia tabaci isolate WFS6 cytochrome oxidase subunit 1 (COI) gene, partial cds; mitochondrial.
MH550286	Pepino mosaic virus isolate MA17-9b TGBp1, TGBp2, TGBp3, and CP genes, complete cds.
KT253417	Pepino mosaic virus isolate MA2 coat protein (CP) gene, complete cds.
KT253418	Pepino mosaic virus isolate MA3 coat protein (CP) gene, complete cds.
KT253419	Pepino mosaic virus isolate MA8 coat protein (CP) gene, complete cds.
KT253420	Pepino mosaic virus isolate MA9 coat protein (CP) gene, complete cds.
MK860565	Pepino mosaic virus isolate MU07.C2B TGB1 protein, TGB2 protein, TGB3 protein, and CP protein genes, complete cds.
MK860566	Pepino mosaic virus isolate MU07.C3A TGB1 protein, TGB2 protein, TGB3 protein, and CP protein genes, complete cds.
MK860567	Pepino mosaic virus isolate MU07.C3C TGB1 protein, TGB2 protein, TGB3 protein, and CP protein genes, complete cds.
MK860568	Pepino mosaic virus isolate MU07.PS10B TGB1 protein, TGB2 protein, TGB3 protein, and CP protein genes, complete cds.
MK860569	Pepino mosaic virus isolate MU07.PS10C TGB1 protein, TGB2 protein, TGB3 protein, and CP protein genes, complete cds.
MK860570	Pepino mosaic virus isolate MU07.PS7A TGB1 protein, TGB2 protein, TGB3 protein, and CP protein genes, complete cds.
MK860571	Pepino mosaic virus isolate MU07.PS7B TGB1 protein, TGB2 protein, TGB3 protein, and CP protein genes, complete cds.
MK860572	Pepino mosaic virus isolate MU08.1B1A TGB1 protein, TGB2 protein, TGB3 protein, and CP protein genes, complete cds.
MK860573	Pepino mosaic virus isolate MU08.1B1B TGB1 protein, TGB2 protein, TGB3 protein, and CP protein genes, complete cds.
MK860574	Pepino mosaic virus isolate MU08.1B2C TGB1 protein, TGB2 protein, TGB3 protein, and CP protein genes, complete cds.
MK860575	Pepino mosaic virus isolate MU08.1B2D TGB1 protein, TGB2 protein, TGB3 protein, and CP protein genes, complete cds.
MK860576	Pepino mosaic virus isolate MU08.1B4B TGB1 protein, TGB2 protein, TGB3 protein, and CP protein genes, complete cds.
MK860577	Pepino mosaic virus isolate MU08.1B4C TGB1 protein, TGB2 protein, TGB3 protein, and CP protein genes, complete cds.
MK860578	Pepino mosaic virus isolate MU08.1B5A TGB1 protein, TGB2 protein, TGB3 protein, and CP protein genes, complete cds.
MK860579	Pepino mosaic virus isolate MU08.1B5B TGB1 protein, TGB2 protein, TGB3 protein, and CP protein genes, complete cds.
MK860580	Pepino mosaic virus isolate MU08.2B6A TGB1 protein, TGB2 protein, TGB3 protein, and CP protein genes, complete cds.
MK860581	Pepino mosaic virus isolate MU08.2B6B TGB1 protein, TGB2 protein, TGB3 protein, and CP protein genes, complete cds.
KC207940	Tomato yellow leaf curl virus isolate KM-1 AV2 protein (AV2) gene, complete cds; and AV1 protein (AV1) gene, partial cds.
KC207941	Tomato yellow leaf curl virus isolate KY-1 AV2 protein (AV2) gene, complete cds; and AV1 protein (AV1) gene, partial cds.
KC207942	Tomato yellow leaf curl virus isolate KY-2 AV2 protein (AV2) gene, complete cds; and AV1 protein (AV1) gene, partial cds.
KC237066	Tomato leaf deformation virus isolate PT3:2003 C1 (C1) gene, partial cds; and C4 (C4) gene, complete cds.
KC237067	Tomato leaf deformation virus isolate PT4:2003 C1 (C1) gene, partial cds; and C4 (C4) gene, complete cds.
KC237068	Tomato leaf deformation virus isolate PT6:2003 C1 (C1) gene, partial cds; and C4 (C4) gene, complete cds.
KC237069	Tomato leaf deformation virus isolate PT9:2008 C1 (C1) gene, partial cds; and C4 (C4) gene, complete cds.
KC237070	Tomato leaf deformation virus isolate PT10:2008 C1 (C1) gene, partial cds; and C4 (C4) gene, complete cds.
KC237071	Tomato leaf deformation virus isolate PT11:2008 C1 (C1) gene, partial cds; and C4 (C4) gene, complete cds.
KC237072	Tomato leaf deformation virus isolate P2:2009 C1 (C1) gene, partial cds; and C4 (C4) gene, complete cds.
KC237073	Tomato leaf deformation virus isolate P4:2009 C1 (C1) gene, partial cds; and C4 (C4) gene, complete cds.
KC237074	Tomato leaf deformation virus isolate P5:2009 C1 (C1) gene, partial cds; and C4 (C4) gene, complete cds.
KC237076	Tomato leaf deformation virus isolate P22:2009 C1 (C1) gene, partial cds; and C4 (C4) gene, complete cds.
KC237077	Tomato leaf deformation virus isolate P24:2009 C1 (C1) gene, partial cds; and C4 (C4) gene, complete cds.
KC237078	Tomato leaf deformation virus isolate P29:2009 C1 (C1) gene, partial cds; and C4 (C4) gene, complete cds.
KC237079	Tomato leaf deformation virus isolate P91:2009 C1 (C1) gene, partial cds; and C4 (C4) gene, complete cds.
KC237080	Tomato leaf deformation virus isolate P92:2009 C1 (C1) gene, partial cds; and C4 (C4) gene, complete cds.
KC237081	Tomato leaf deformation virus isolate P97:2009 C1 (C1) gene, partial cds; and C4 (C4) gene, complete cds.
KC237083	Tomato leaf deformation virus isolate P111:2009 C1 (C1) gene, partial cds; and C4 (C4) gene, complete cds.
KC237084	Tomato leaf deformation virus isolate P121:2009 C1 (C1) gene, partial cds; and C4 (C4) gene, complete cds.
KC237085	Tomato leaf deformation virus isolate P122:2009 C1 (C1) gene, partial cds; and C4 (C4) gene, complete cds.
KC237086	Tomato leaf deformation virus isolate P123:2009 C1 (C1) gene, partial cds; and C4 (C4) gene, complete cds.
KC237087	Tomato leaf deformation virus isolate P127:2009 C1 (C1) gene, partial cds; and C4 (C4) gene, complete cds.
KC237088	Tomato leaf deformation virus isolate P130:2009 C1 (C1) gene, partial cds; and C4 (C4) gene, complete cds.
KC237089	Tomato leaf deformation virus isolate P132:2009 C1 (C1) gene, partial cds; and C4 (C4) gene, complete cds.
KC237090	Tomato leaf deformation virus isolate P134:2009 C1 (C1) gene, partial cds; and C4 (C4) gene, complete cds.
KC237091	Tomato leaf deformation virus isolate P135:2009 C1 (C1) gene, partial cds; and C4 (C4) gene, complete cds.
KC237092	Tomato leaf deformation virus isolate P138:2009 C1 (C1) gene, partial cds; and C4 (C4) gene, complete cds.
KC237093	Tomato leaf deformation virus isolate P148:2009 C1 (C1) gene, partial cds; and C4 (C4) gene, complete cds.
KC237094	Tomato leaf deformation virus isolate P150:2009 C1 (C1) gene, partial cds; and C4 (C4) gene, complete cds.
KC237095	Tomato leaf deformation virus isolate P154:2009 C1 (C1) gene, partial cds; and C4 (C4) gene, complete cds.
KC237096	Tomato leaf deformation virus isolate P175:2009 C1 (C1) gene, partial cds; and C4 (C4) gene, complete cds.
KC237097	Tomato leaf deformation virus isolate P176:2009 C1 (C1) gene, partial cds; and C4 (C4) gene, complete cds.
KC237098	Tomato leaf deformation virus isolate P177:2009 C1 (C1) gene, partial cds; and C4 (C4) gene, complete cds.
KC237099	Tomato leaf deformation virus isolate P178:2009 C1 (C1) gene, partial cds; and C4 (C4) gene, complete cds.
KC237100	Tomato leaf deformation virus isolate P180:2009 C1 (C1) gene, partial cds; and C4 (C4) gene, complete cds.
KC237101	Tomato leaf deformation virus isolate P181:2009 C1 (C1) gene, partial cds; and C4 (C4) gene, complete cds.
KC237103	Tomato leaf deformation virus isolate P184:2009 C1 (C1) gene, partial cds; and C4 (C4) gene, complete cds.
KC237104	Tomato leaf deformation virus isolate PE4:2010 C1 (C1) gene, partial cds; and C4 (C4) gene, complete cds.
KC237105	Tomato leaf deformation virus isolate PE5:2010 C1 (C1) gene, partial cds; and C4 (C4) gene, complete cds.
KC237106	Tomato leaf deformation virus isolate PE6:2010 C1 (C1) gene, partial cds; and C4 (C4) gene, complete cds.
KC237107	Tomato leaf deformation virus isolate PE7:2010 C1 (C1) gene, partial cds; and C4 (C4) gene, complete cds.
KC237108	Tomato leaf deformation virus isolate PE12:2010 C1 (C1) gene, partial cds; and C4 (C4) gene, complete cds.
KC237109	Tomato leaf deformation virus isolate PE14:2010 C1 (C1) gene, partial cds; and C4 (C4) gene, complete cds.
KC237110	Tomato leaf deformation virus isolate PE63:2010 C1 (C1) gene, partial cds; and C4 (C4) gene, complete cds.
KC237111	Tomato leaf deformation virus isolate PE64:2010 C1 (C1) gene, partial cds; and C4 (C4) gene, complete cds.
KC237112	Tomato leaf deformation virus isolate PE65:2010 C1 (C1) gene, partial cds; and C4 (C4) gene, complete cds.
KC237113	Tomato leaf deformation virus isolate PE75:2010 C1 (C1) gene, partial cds; and C4 (C4) gene, complete cds.
KC237114	Tomato leaf deformation virus isolate PE76:2010 C1 (C1) gene, partial cds; and C4 (C4) gene, complete cds.
KC237115	Tomato leaf deformation virus isolate PE77:2010 C1 (C1) gene, partial cds; and C4 (C4) gene, complete cds.
KC237722	Meloidogyne incognita IDA-like-1 precursor (IDL1) mRNA, complete cds.
MK860582	Pepino mosaic virus isolate MU08.2B7B TGB1 protein, TGB2 protein, TGB3 protein, and CP protein genes, complete cds.
MK860583	Pepino mosaic virus isolate MU08.2B7D TGB1 protein, TGB2 protein, TGB3 protein, and CP protein genes, complete cds.
MK860584	Pepino mosaic virus isolate MU08.2R1A TGB1 protein, TGB2 protein, TGB3 protein, and CP protein genes, complete cds.
MK860585	Pepino mosaic virus isolate MU08.2R1B TGB1 protein, TGB2 protein, TGB3 protein, and CP protein genes, complete cds.
MK860586	Pepino mosaic virus isolate MU08.2V2A TGB1 protein, TGB2 protein, TGB3 protein, and CP protein genes, complete cds.
MK860587	Pepino mosaic virus isolate MU08.2V4C TGB1 protein, TGB2 protein, TGB3 protein, and CP protein genes, complete cds.
MK860588	Pepino mosaic virus isolate MU08.2V5B TGB1 protein, TGB2 protein, TGB3 protein, and CP protein genes, complete cds.
MK860589	Pepino mosaic virus isolate MU08.3B1C TGB1 protein, TGB2 protein, TGB3 protein, and CP protein genes, complete cds.
MK860590	Pepino mosaic virus isolate MU08.3B2A TGB1 protein, TGB2 protein, TGB3 protein, and CP protein genes, complete cds.
MK860591	Pepino mosaic virus isolate MU08.3B2B TGB1 protein, TGB2 protein, TGB3 protein, and CP protein genes, complete cds.
MK860592	Pepino mosaic virus isolate MU08.3R4C TGB1 protein, TGB2 protein, TGB3 protein, and CP protein genes, complete cds.
MK860593	Pepino mosaic virus isolate MU08.3R4D TGB1 protein, TGB2 protein, TGB3 protein, and CP protein genes, complete cds.
MK860444	Pepino mosaic virus isolate MU14_1.13a_Th TGB1 protein, TGB2 protein, TGB3 protein, and CP protein genes, complete cds.
MK860450	Pepino mosaic virus isolate MU14_1.13b_Th TGB1 protein, TGB2 protein, TGB3 protein, and CP protein genes, complete cds.
MK860451	Pepino mosaic virus isolate MU14_1.14a_Th TGB1 protein, TGB2 protein, TGB3 protein, and CP protein genes, complete cds.
MK860443	Pepino mosaic virus isolate MU14_1.14b_Th TGB1 protein, TGB2 protein, TGB3 protein, and CP protein genes, complete cds.
MK860447	Pepino mosaic virus isolate MU14_1.15a_Th TGB1 protein, TGB2 protein, TGB3 protein, and CP protein genes, complete cds.
MK860452	Pepino mosaic virus isolate MU14_1.15b_Th TGB1 protein, TGB2 protein, TGB3 protein, and CP protein genes, complete cds.
MK860442	Pepino mosaic virus isolate MU14_1.16a_Th TGB1 protein, TGB2 protein, TGB3 protein, and CP protein genes, complete cds.
KC329497	Mexican potato purple top phytoplasma PPT-TOMATO85 16S ribosomal RNA gene, partial sequence.
KC329498	Mexican potato purple top phytoplasma PPT-TOMATO122 16S ribosomal RNA gene, partial sequence.
KC329499	Mexican potato purple top phytoplasma PPT-TOMATO62 16S ribosomal RNA gene, partial sequence.
KC344402	Tomato leaf curl China betasatellite isolate GX-BS C1 protein (C1) gene, complete cds.
KC344403	Tomato leaf curl China betasatellite isolate GX-NN C1 protein (C1) gene, complete cds.
KC405079	Ralstonia solanacearum strain GD45 RipTALI-4 gene, partial cds.
KC412018	'Solanum lycopersicum' phytoplasma clone TomLL-rp L22 ribosomal protein (rpL22) and S3 ribosomal protein (rpS3) genes, complete cds.
KC412023	'Solanum lycopersicum' phytoplasma clone TomRed-rp L22 ribosomal protein (rpL22) and S3 ribosomal protein (rpS3) genes, complete cds.
KC412030	'Solanum lycopersicum' phytoplasma clone TomLL 16S ribosomal RNA gene, partial sequence; 16S-23S ribosomal RNA intergenic spacer and tRNA-Ile (trnI) gene, complete sequence; and 23S ribosomal RNA gene, partial sequence.
KC412031	'Solanum lycopersicum' phytoplasma clone TomRed 16S ribosomal RNA gene, partial sequence.
KC438410	Pythium aphanidermatum isolate T1 cytochrome c oxidase subunit II (coxII) gene, partial cds; mitochondrial.
KC438411	Pythium aphanidermatum isolate T1 18S ribosomal RNA gene, partial sequence; internal transcribed spacer 1, 5.8S ribosomal RNA gene, and internal transcribed spacer 2, complete sequence; and 28S ribosomal RNA gene, partial sequence.
KC441905	Ralstonia solanacearum strain Le-GyXg-11-1 endoglucanase precursor, gene, partial cds.
KC441906	Ralstonia solanacearum strain Le-GzLg-11-4 endoglucanase precursor, gene, partial cds.
KC441907	Ralstonia solanacearum strain Le-SsFh-00-4 endoglucanase precursor, gene, partial cds.
KC441908	Ralstonia solanacearum strain Le-SsJb-00-3 endoglucanase precursor, gene, partial cds.
KC441909	Ralstonia solanacearum strain Le-StBs-05-1 endoglucanase precursor, gene, partial cds.
KC441910	Ralstonia solanacearum strain Le-ZcZl-99-2 endoglucanase precursor, gene, partial cds.
KC441911	Ralstonia solanacearum strain Le-Zj-02-1 endoglucanase precursor, gene, partial cds.
KC441912	Ralstonia solanacearum strain Le-ZjXw-11-3 endoglucanase precursor, gene, partial cds.
KC441913	Ralstonia solanacearum strain Le-ZjXw-11-4 endoglucanase precursor, gene, partial cds.
KC445303	Alternaria alternata strain ACCC 36244 28S large subunit ribosomal RNA gene, partial sequence.
KC445637	Pectobacterium wasabiae strain CT1 glyceraldehyde-3-phosphate dehydrogenase (gapA) gene, partial cds.
KC461215	Tomato yellow leaf curl virus isolate HY-2 AV2 protein (AV2) gene, complete cds; and AV1 protein (AV1) gene, partial cds.
KC465902	Tomato leaf deformation virus isolate ToLDV-Ec coat protein (AV1) gene, partial cds.
KC466088	Spinach latent virus isolate Va putative replicase gene, partial cds.
KC466089	Spinach latent virus isolate Va coat protein gene, partial cds.
KC466090	Spinach latent virus isolate Va RNA-dependent RNA polymerase gene, partial cds.
KC478954	Pectobacterium wasabiae strain MT2 glyceraldehyde-3-phosphate dehydrogenase (gapA) gene, partial cds.
KC478955	Pectobacterium wasabiae strain ST3 glyceraldehyde-3-phosphate dehydrogenase (gapA) gene, partial cds.
KC478956	Pectobacterium wasabiae strain JT12 glyceraldehyde-3-phosphate dehydrogenase (gapA) gene, partial cds.
KC478957	Pectobacterium wasabiae strain CTS1 glyceraldehyde-3-phosphate dehydrogenase (gapA) gene, partial cds.
KC479056	Tomato yellow leaf curl virus isolate San Pedro1 coat protein (AV1) gene, partial cds.
KC479057	Tomato yellow leaf curl virus isolate San Pedro2 coat protein (AV1) gene, partial cds.
KC479060	Pepper huasteco yellow vein virus isolate Tecamachalco coat protein (AV1) gene, partial cds.
KC479061	Tomato golden mottle virus isolate Atlixco coat protein (AV1) gene, partial cds.
KC479062	Tomato golden mottle virus isolate Tianguismanalco coat protein (AV1) gene, partial cds.
KC479063	Tomato chino La Paz virus isolate Ixcaquixtla1 coat protein (AV1) gene, partial cds.
KC479064	Tomato chino La Paz virus isolate Ixcaquixtla2 coat protein (AV1) gene, partial cds.
KC479065	Tomato severe leaf curl virus isolate Ixcaquixtla Pue1 coat protein (AV1) gene, partial cds.
KC479066	Tomato severe leaf curl virus isolate Ixcaquixtla Pue2 coat protein (AV1) gene, partial cds.
KC479067	Pepper golden mosaic virus isolate Metztitlan coat protein (AV1) gene, partial cds.
KC489095	Tomato yellow leaf curl virus isolate Serik coat protein (CP) gene, partial cds.
KC489096	Tomato yellow leaf curl virus isolate Merkez coat protein (CP) gene, partial cds.
KC489097	Tomato yellow leaf curl virus isolate Finike coat protein (CP) gene, partial cds.
KC489098	Tomato yellow leaf curl virus isolate Demre coat protein (CP) gene, partial cds.
KC489099	Tomato yellow leaf curl virus isolate Kas coat protein (CP) gene, partial cds.
KC489100	Tomato yellow leaf curl virus isolate Kumluca coat protein (CP) gene, partial cds.
MK860446	Pepino mosaic virus isolate MU14_1.16b_Th TGB1 protein, TGB2 protein, TGB3 protein, and CP protein genes, complete cds.
MK860441	Pepino mosaic virus isolate MU14_1.17a_Th TGB1 protein, TGB2 protein, TGB3 protein, and CP protein genes, complete cds.
MK860445	Pepino mosaic virus isolate MU14_1.17b_Th TGB1 protein, TGB2 protein, TGB3 protein, and CP protein genes, complete cds.
MK860453	Pepino mosaic virus isolate MU14_10.12a_Mi TGB1 protein, TGB2 protein, TGB3 protein, and CP protein genes, complete cds.
MK860454	Pepino mosaic virus isolate MU14_10.12b_Mi TGB1 protein, TGB2 protein, TGB3 protein, and CP protein genes, complete cds.
MK860455	Pepino mosaic virus isolate MU14_10.13a_Mi TGB1 protein, TGB2 protein, TGB3 protein, and CP protein genes, complete cds.
MK860456	Pepino mosaic virus isolate MU14_10.13b_Mi TGB1 protein, TGB2 protein, TGB3 protein, and CP protein genes, complete cds.
KC494505	Tomato spotted wilt virus isolate MAF10 RNA-dependent RNA polymerase (L) gene, partial cds.
KC494516	Tomato spotted wilt virus isolate PFR01 RNA-dependent RNA polymerase (L) gene, partial cds.
KC494517	Tomato spotted wilt virus isolate PFR10 RNA-dependent RNA polymerase (L) gene, partial cds.
KC494519	Tomato spotted wilt virus isolate PFR12 RNA-dependent RNA polymerase (L) gene, partial cds.
KC494520	Tomato spotted wilt virus isolate PFR13 RNA-dependent RNA polymerase (L) gene, partial cds.
KC494524	Tomato spotted wilt virus isolate PFR07 RNA-dependent RNA polymerase (L) gene, partial cds.
KC494525	Tomato spotted wilt virus isolate PFR05 RNA-dependent RNA polymerase (L) gene, partial cds.
KC494528	Tomato spotted wilt virus isolate PFR05 glycoprotein precursor, gene, partial cds.
KC494532	Tomato spotted wilt virus isolate PFR12 glycoprotein precursor, gene, partial cds.
KC494533	Tomato spotted wilt virus isolate PFR10 glycoprotein precursor, gene, partial cds.
KC494535	Tomato spotted wilt virus isolate PFR13 glycoprotein precursor, gene, partial cds.
KC494539	Tomato spotted wilt virus isolate MAF10 glycoprotein precursor, gene, partial cds.
KC494545	Tomato spotted wilt virus isolate PFR07 glycoprotein precursor, gene, partial cds.
KC494549	Tomato spotted wilt virus isolate PFR01 glycoprotein precursor, gene, partial cds.
KC503946	Alternaria alternata strain ACCC36244 EF1a gene, partial cds.
KC525926	Pectobacterium wasabiae strain MT2 malate dehydrogenase (mdh) gene, partial cds.
KC525927	Pectobacterium wasabiae strain ST3 malate dehydrogenase (mdh) gene, partial cds.
KC525928	Pectobacterium wasabiae strain JT12 malate dehydrogenase (mdh) gene, partial cds.
KC525929	Pectobacterium wasabiae strain CTS1 malate dehydrogenase (mdh) gene, partial cds.
KC525930	Pectobacterium wasabiae strain CT1 malate dehydrogenase (mdh) gene, partial cds.
MK860458	Pepino mosaic virus isolate MU14_10.15a_Mi TGB1 protein, TGB2 protein, TGB3 protein, and CP protein genes, complete cds.
MK860459	Pepino mosaic virus isolate MU14_10.15b_Mi TGB1 protein, TGB2 protein, TGB3 protein, and CP protein genes, complete cds.
KC584114	Alternaria elegans strain CBS 109159 glyceraldehyde-3-phosphate dehydrogenase (GAPDH) gene, partial cds.
KC584176	Alternaria heterospora strain CBS 123376 glyceraldehyde-3-phosphate dehydrogenase (GAPDH) gene, partial cds.
KC584195	Alternaria elegans strain CBS 109159 18S ribosomal RNA gene, partial sequence; internal transcribed spacer 1, 5.8S ribosomal RNA gene, and internal transcribed spacer 2, complete sequence; and 28S ribosomal RNA gene, partial sequence.
KC584248	Alternaria heterospora strain CBS 123376 18S ribosomal RNA gene, partial sequence; internal transcribed spacer 1, 5.8S ribosomal RNA gene, and internal transcribed spacer 2, complete sequence; and 28S ribosomal RNA gene, partial sequence.
KC584253	Alternaria arborescens strain CBS 102605 28S ribosomal RNA gene, partial sequence.
KC584271	Alternaria elegans strain CBS 109159 28S ribosomal RNA gene, partial sequence.
KC584287	Alternaria mimicula strain CBS 118696 28S ribosomal RNA gene, partial sequence.
KC584363	Alternaria heterospora strain CBS 123376 28S ribosomal RNA gene, partial sequence.
KC584377	Alternaria arborescens strain CBS 102605 RNA polymerase II second largest subunit (RPB2) gene, partial cds.
KC584395	Alternaria elegans strain CBS 109159 RNA polymerase II second largest subunit (RPB2) gene, partial cds.
KC584411	Alternaria mimicula strain CBS 118696 RNA polymerase II second largest subunit (RPB2) gene, partial cds.
KC584488	Alternaria heterospora strain CBS 123376 RNA polymerase II second largest subunit (RPB2) gene, partial cds.
KC584509	Alternaria arborescens strain CBS 102605 18S ribosomal RNA gene, partial sequence.
KC584527	Alternaria elegans strain CBS 109159 18S ribosomal RNA gene, partial sequence.
KC584543	Alternaria mimicula strain CBS 118696 18S ribosomal RNA gene, partial sequence.
KC584621	Alternaria heterospora strain CBS 123376 18S ribosomal RNA gene, partial sequence.
KC584636	Alternaria arborescens strain CBS 102605 translation elongation factor 1-alpha (tef1) gene, partial cds.
KC584654	Alternaria elegans strain CBS 109159 translation elongation factor 1-alpha (tef1) gene, partial cds.
KC584669	Alternaria mimicula strain CBS 118696 translation elongation factor 1-alpha (tef1) gene, partial cds.
KC584748	Alternaria heterospora strain CBS 123376 translation elongation factor 1-alpha (tef1) gene, partial cds.
KC592024	Pectobacterium carotovorum subsp. carotovorum strain JT1 glyceraldehyde-3-phosphate dehydrogenase (gapA) gene, partial cds.
KC592036	Pectobacterium carotovorum subsp. carotovorum strain ST2 glyceraldehyde-3-phosphate dehydrogenase (gapA) gene, partial cds.
KC592037	Pectobacterium carotovorum subsp. carotovorum strain ST4 glyceraldehyde-3-phosphate dehydrogenase (gapA) gene, partial cds.
KC592081	Verticillium dahliae strain TOVd1 18S ribosomal RNA gene, partial sequence; internal transcribed spacer 1, 5.8S ribosomal RNA gene, and internal transcribed spacer 2, complete sequence; and 28S ribosomal RNA gene, partial sequence.
KC592110	Verticillium dahliae strain TOVd1 beta-tubulin (tub2) gene, partial cds.
KC592139	UNVERIFIED: Verticillium dahliae strain TOVd1 translation elongation factor 1-alpha-like gene, partial sequence.
KC677773	Phytophthora infestans strain PIT20 18S ribosomal RNA gene, partial sequence; internal transcribed spacer 1 and 5.8S ribosomal RNA gene, complete sequence; and internal transcribed spacer 2, partial sequence.
KC677774	Phytophthora infestans strain PIT41 18S ribosomal RNA gene, partial sequence; internal transcribed spacer 1, 5.8S ribosomal RNA gene, and internal transcribed spacer 2, complete sequence; and 28S ribosomal RNA gene, partial sequence.
KC677775	Phytophthora infestans strain PIT45 18S ribosomal RNA gene, partial sequence; internal transcribed spacer 1 and 5.8S ribosomal RNA gene, complete sequence; and internal transcribed spacer 2, partial sequence.
KC677776	Phytophthora infestans strain PIT49 18S ribosomal RNA gene, partial sequence; internal transcribed spacer 1 and 5.8S ribosomal RNA gene, complete sequence; and internal transcribed spacer 2, partial sequence.
KC677777	Phytophthora infestans strain PIT52 18S ribosomal RNA gene, partial sequence; internal transcribed spacer 1 and 5.8S ribosomal RNA gene, complete sequence; and internal transcribed spacer 2, partial sequence.
KC677778	Phytophthora infestans strain PIT53 18S ribosomal RNA gene, partial sequence; internal transcribed spacer 1 and 5.8S ribosomal RNA gene, complete sequence; and internal transcribed spacer 2, partial sequence.
KC677779	Phytophthora infestans strain PIT54 18S ribosomal RNA gene, partial sequence; internal transcribed spacer 1, 5.8S ribosomal RNA gene, and internal transcribed spacer 2, complete sequence; and 28S ribosomal RNA gene, partial sequence.
KC677780	Phytophthora infestans strain PIT56 18S ribosomal RNA gene, partial sequence; internal transcribed spacer 1 and 5.8S ribosomal RNA gene, complete sequence; and internal transcribed spacer 2, partial sequence.
MK860460	Pepino mosaic virus isolate MU14_10.16a_Mi TGB1 protein, TGB2 protein, TGB3 protein, and CP protein genes, complete cds.
MK860461	Pepino mosaic virus isolate MU14_10.16b_Mi TGB1 protein, TGB2 protein, TGB3 protein, and CP protein genes, complete cds.
MK860462	Pepino mosaic virus isolate MU14_10.19a_Mi TGB1 protein, TGB2 protein, TGB3 protein, and CP protein genes, complete cds.
MK860457	Pepino mosaic virus isolate MU14_10.19b_Mi TGB1 protein, TGB2 protein, TGB3 protein, and CP protein genes, complete cds.
MK860463	Pepino mosaic virus isolate MU14_11.11a_Ra TGB1 protein, TGB2 protein, TGB3 protein, and CP protein genes, complete cds.
MK860464	Pepino mosaic virus isolate MU14_11.11b_Ra TGB1 protein, TGB2 protein, TGB3 protein, and CP protein genes, complete cds.
MK860465	Pepino mosaic virus isolate MU14_11.12a_Ra TGB1 protein, TGB2 protein, TGB3 protein, and CP protein genes, complete cds.
MK860467	Pepino mosaic virus isolate MU14_11.12b_Ra TGB1 protein, TGB2 protein, TGB3 protein, and CP protein genes, complete cds.
MK860468	Pepino mosaic virus isolate MU14_11.13a_Ra TGB1 protein, TGB2 protein, TGB3 protein, and CP protein genes, complete cds.
MK860469	Pepino mosaic virus isolate MU14_11.13b_Ra TGB1 protein, TGB2 protein, TGB3 protein, and CP protein genes, complete cds.
MK860470	Pepino mosaic virus isolate MU14_11.14a_Ra TGB1 protein, TGB2 protein, TGB3 protein, and CP protein genes, complete cds.
MK860471	Pepino mosaic virus isolate MU14_11.14b_Ra TGB1 protein, TGB2 protein, TGB3 protein, and CP protein genes, complete cds.
MK860472	Pepino mosaic virus isolate MU14_11.15a_Ra TGB1 protein, TGB2 protein, TGB3 protein, and CP protein genes, complete cds.
MK860466	Pepino mosaic virus isolate MU14_11.15b_Ra TGB1 protein, TGB2 protein, TGB3 protein, and CP protein genes, complete cds.
MK860473	Pepino mosaic virus isolate MU14_12.11a_Rb TGB1 protein, TGB2 protein, TGB3 protein, and CP protein genes, complete cds.
MK860474	Pepino mosaic virus isolate MU14_12.11b_Rb TGB1 protein, TGB2 protein, TGB3 protein, and CP protein genes, complete cds.
MK860475	Pepino mosaic virus isolate MU14_12.12a_Rb TGB1 protein, TGB2 protein, TGB3 protein, and CP protein genes, complete cds.
MK860476	Pepino mosaic virus isolate MU14_12.12b_Rb TGB1 protein, TGB2 protein, TGB3 protein, and CP protein genes, complete cds.
MK860477	Pepino mosaic virus isolate MU14_12.13a_Rb TGB1 protein, TGB2 protein, TGB3 protein, and CP protein genes, complete cds.
MK860478	Pepino mosaic virus isolate MU14_12.13b_Rb TGB1 protein, TGB2 protein, TGB3 protein, and CP protein genes, complete cds.
MK860479	Pepino mosaic virus isolate MU14_12.14a_Rb TGB1 protein, TGB2 protein, TGB3 protein, and CP protein genes, complete cds.
MK860480	Pepino mosaic virus isolate MU14_12.14b_Rb TGB1 protein, TGB2 protein, TGB3 protein, and CP protein genes, complete cds.
MK860481	Pepino mosaic virus isolate MU14_12.15a_Rb TGB1 protein, TGB2 protein, TGB3 protein, and CP protein genes, complete cds.
MK860482	Pepino mosaic virus isolate MU14_12.15b_Rb TGB1 protein, TGB2 protein, TGB3 protein, and CP protein genes, complete cds.
MK860483	Pepino mosaic virus isolate MU14_13.1a_Jw TGB1 protein, TGB2 protein, TGB3 protein, and CP protein genes, complete cds.
MK860484	Pepino mosaic virus isolate MU14_13.1b_Jw TGB1 protein, TGB2 protein, TGB3 protein, and CP protein genes, complete cds.
MK860485	Pepino mosaic virus isolate MU14_13.2a_Jw TGB1 protein, TGB2 protein, TGB3 protein, and CP protein genes, complete cds.
MK860486	Pepino mosaic virus isolate MU14_13.2b_Jw TGB1 protein, TGB2 protein, TGB3 protein, and CP protein genes, complete cds.
MK860487	Pepino mosaic virus isolate MU14_13.3a_Jw TGB1 protein, TGB2 protein, TGB3 protein, and CP protein genes, complete cds.
MK860488	Pepino mosaic virus isolate MU14_13.3b_Jw TGB1 protein, TGB2 protein, TGB3 protein, and CP protein genes, complete cds.
MK860489	Pepino mosaic virus isolate MU14_13.4a_Jw TGB1 protein, TGB2 protein, TGB3 protein, and CP protein genes, complete cds.
MK860490	Pepino mosaic virus isolate MU14_13.4b_Jw TGB1 protein, TGB2 protein, TGB3 protein, and CP protein genes, complete cds.
MK860491	Pepino mosaic virus isolate MU14_13.5a_Jw TGB1 protein, TGB2 protein, TGB3 protein, and CP protein genes, complete cds.
MK860492	Pepino mosaic virus isolate MU14_13.5b_Jw TGB1 protein, TGB2 protein, TGB3 protein, and CP protein genes, complete cds.
MK860493	Pepino mosaic virus isolate MU14_14.4a_Ca TGB1 protein, TGB2 protein, TGB3 protein, and CP protein genes, complete cds.
MK860494	Pepino mosaic virus isolate MU14_14.4b_Ca TGB1 protein, TGB2 protein, TGB3 protein, and CP protein genes, complete cds.
MK860495	Pepino mosaic virus isolate MU14_14.7a_Ca TGB1 protein, TGB2 protein, TGB3 protein, and CP protein genes, complete cds.
MK860496	Pepino mosaic virus isolate MU14_14.7b_Ca TGB1 protein, TGB2 protein, TGB3 protein, and CP protein genes, complete cds.
MK860497	Pepino mosaic virus isolate MU14_2.12a_Vl TGB1 protein, TGB2 protein, TGB3 protein, and CP protein genes, complete cds.
MK860498	Pepino mosaic virus isolate MU14_2.12b_Vl TGB1 protein, TGB2 protein, TGB3 protein, and CP protein genes, complete cds.
MK860499	Pepino mosaic virus isolate MU14_2.13a_Vl TGB1 protein, TGB2 protein, TGB3 protein, and CP protein genes, complete cds.
MK860500	Pepino mosaic virus isolate MU14_2.13b_Vl TGB1 protein, TGB2 protein, TGB3 protein, and CP protein genes, complete cds.
MK860501	Pepino mosaic virus isolate MU14_2.17a_Vl TGB1 protein, TGB2 protein, TGB3 protein, and CP protein genes, complete cds.
MK860502	Pepino mosaic virus isolate MU14_2.17b_Vl TGB1 protein, TGB2 protein, TGB3 protein, and CP protein genes, complete cds.
MK860503	Pepino mosaic virus isolate MU14_2.18a_Vl TGB1 protein, TGB2 protein, TGB3 protein, and CP protein genes, complete cds.
MK860504	Pepino mosaic virus isolate MU14_2.18b_Vl TGB1 protein, TGB2 protein, TGB3 protein, and CP protein genes, complete cds.
MK860505	Pepino mosaic virus isolate MU14_2.19a_Vl TGB1 protein, TGB2 protein, TGB3 protein, and CP protein genes, complete cds.
MK860506	Pepino mosaic virus isolate MU14_2.19b_Vl TGB1 protein, TGB2 protein, TGB3 protein, and CP protein genes, complete cds.
MK860507	Pepino mosaic virus isolate MU14_4.12a_Mo TGB1 protein, TGB2 protein, TGB3 protein, and CP protein genes, complete cds.
MK860508	Pepino mosaic virus isolate MU14_4.12b_Mo TGB1 protein, TGB2 protein, TGB3 protein, and CP protein genes, complete cds.
MK860509	Pepino mosaic virus isolate MU14_4.14a_Mo TGB1 protein, TGB2 protein, TGB3 protein, and CP protein genes, complete cds.
MK860510	Pepino mosaic virus isolate MU14_4.14b_Mo TGB1 protein, TGB2 protein, TGB3 protein, and CP protein genes, complete cds.
MK860511	Pepino mosaic virus isolate MU14_4.18a_Mo TGB1 protein, TGB2 protein, TGB3 protein, and CP protein genes, complete cds.
MK860512	Pepino mosaic virus isolate MU14_4.18b_Mo TGB1 protein, TGB2 protein, TGB3 protein, and CP protein genes, complete cds.
MK860513	Pepino mosaic virus isolate MU14_4.19a_Mo TGB1 protein, TGB2 protein, TGB3 protein, and CP protein genes, complete cds.
MK860514	Pepino mosaic virus isolate MU14_4.19b_Mo TGB1 protein, TGB2 protein, TGB3 protein, and CP protein genes, complete cds.
MK860515	Pepino mosaic virus isolate MU14_4.20a_Mo TGB1 protein, TGB2 protein, TGB3 protein, and CP protein genes, complete cds.
MK860516	Pepino mosaic virus isolate MU14_4.20b_Mo TGB1 protein, TGB2 protein, TGB3 protein, and CP protein genes, complete cds.
MK860517	Pepino mosaic virus isolate MU14_5.11a_Bo TGB1 protein, TGB2 protein, TGB3 protein, and CP protein genes, complete cds.
MK860518	Pepino mosaic virus isolate MU14_5.11b_Bo TGB1 protein, TGB2 protein, TGB3 protein, and CP protein genes, complete cds.
MK860519	Pepino mosaic virus isolate MU14_5.12a_Bo TGB1 protein, TGB2 protein, TGB3 protein, and CP protein genes, complete cds.
MK860520	Pepino mosaic virus isolate MU14_5.12b_Bo TGB1 protein, TGB2 protein, TGB3 protein, and CP protein genes, complete cds.
MK860449	Pepino mosaic virus isolate MU14_5.13a_Bo TGB1 protein, TGB2 protein, TGB3 protein, and CP protein genes, complete cds.
MK860448	Pepino mosaic virus isolate MU14_5.13b_Bo TGB1 protein, TGB2 protein, TGB3 protein, and CP protein genes, complete cds.
MK860521	Pepino mosaic virus isolate MU14_5.14a_Bo TGB1 protein, TGB2 protein, TGB3 protein, and CP protein genes, complete cds.
MK860522	Pepino mosaic virus isolate MU14_5.14b_Bo TGB1 protein, TGB2 protein, TGB3 protein, and CP protein genes, complete cds.
MK860523	Pepino mosaic virus isolate MU14_5.19a_Bo TGB1 protein, TGB2 protein, TGB3 protein, and CP protein genes, complete cds.
MK860524	Pepino mosaic virus isolate MU14_5.19b_Bo TGB1 protein, TGB2 protein, TGB3 protein, and CP protein genes, complete cds.
MK860525	Pepino mosaic virus isolate MU14_6.13a_Ca TGB1 protein, TGB2 protein, TGB3 protein, and CP protein genes, complete cds.
MK860526	Pepino mosaic virus isolate MU14_6.13b_Ca TGB1 protein, TGB2 protein, TGB3 protein, and CP protein genes, complete cds.
MK860527	Pepino mosaic virus isolate MU14_6.14a_Ca TGB1 protein, TGB2 protein, TGB3 protein, and CP protein genes, complete cds.
MK860528	Pepino mosaic virus isolate MU14_6.14b_Ca TGB1 protein, TGB2 protein, TGB3 protein, and CP protein genes, complete cds.
MK860529	Pepino mosaic virus isolate MU14_6.18a_Ca TGB1 protein, TGB2 protein, TGB3 protein, and CP protein genes, complete cds.
MK860530	Pepino mosaic virus isolate MU14_6.18b_Ca TGB1 protein, TGB2 protein, TGB3 protein, and CP protein genes, complete cds.
MK860531	Pepino mosaic virus isolate MU14_6.19a_Ca TGB1 protein, TGB2 protein, TGB3 protein, and CP protein genes, complete cds.
MK860532	Pepino mosaic virus isolate MU14_6.19b_Ca TGB1 protein, TGB2 protein, TGB3 protein, and CP protein genes, complete cds.
MK860533	Pepino mosaic virus isolate MU14_6.20a_Ca TGB1 protein, TGB2 protein, TGB3 protein, and CP protein genes, complete cds.
MK860534	Pepino mosaic virus isolate MU14_6.20b_Ca TGB1 protein, TGB2 protein, TGB3 protein, and CP protein genes, complete cds.
MK860535	Pepino mosaic virus isolate MU14_7.11a_Ra TGB1 protein, TGB2 protein, TGB3 protein, and CP protein genes, complete cds.
MK860536	Pepino mosaic virus isolate MU14_7.11b_Ra TGB1 protein, TGB2 protein, TGB3 protein, and CP protein genes, complete cds.
MK860537	Pepino mosaic virus isolate MU14_7.13a_Ra TGB1 protein and TGB2 protein genes, complete cds; nonfunctional TGB3 protein gene, complete sequence; and CP protein gene, complete cds.
MK860538	Pepino mosaic virus isolate MU14_7.13b_Ra TGB1 protein, TGB2 protein, TGB3 protein, and CP protein genes, complete cds.
MK860539	Pepino mosaic virus isolate MU14_7.17a_Ra TGB1 protein, TGB2 protein, TGB3 protein, and CP protein genes, complete cds.
MK860540	Pepino mosaic virus isolate MU14_7.17b_Ra TGB1 protein, TGB2 protein, TGB3 protein, and CP protein genes, complete cds.
MK860541	Pepino mosaic virus isolate MU14_7.18a_Ra TGB1 protein, TGB2 protein, TGB3 protein, and CP protein genes, complete cds.
MK860542	Pepino mosaic virus isolate MU14_7.18b_Ra TGB1 protein, TGB2 protein, TGB3 protein, and CP protein genes, complete cds.
MK860543	Pepino mosaic virus isolate MU14_7.19a_Ra TGB1 protein, TGB2 protein, TGB3 protein, and CP protein genes, complete cds.
MK860544	Pepino mosaic virus isolate MU14_7.19b_Ra TGB1 protein, TGB2 protein, TGB3 protein, and CP protein genes, complete cds.
MK860545	Pepino mosaic virus isolate MU14_8.11a_Pi TGB1 protein, TGB2 protein, TGB3 protein, and CP protein genes, complete cds.
MK860546	Pepino mosaic virus isolate MU14_8.11b_Pi TGB1 protein, TGB2 protein, TGB3 protein, and CP protein genes, complete cds.
MK860547	Pepino mosaic virus isolate MU14_8.17a_Pi TGB1 protein, TGB2 protein, TGB3 protein, and CP protein genes, complete cds.
MK860548	Pepino mosaic virus isolate MU14_8.17b_Pi TGB1 protein, TGB2 protein, TGB3 protein, and CP protein genes, complete cds.
MK860549	Pepino mosaic virus isolate MU14_8.18a_Pi TGB1 protein, TGB2 protein, TGB3 protein, and CP protein genes, complete cds.
MK860550	Pepino mosaic virus isolate MU14_8.18b_Pi TGB1 protein, TGB2 protein, TGB3 protein, and CP protein genes, complete cds.
MK860551	Pepino mosaic virus isolate MU14_8.19a_Pi TGB1 protein, TGB2 protein, TGB3 protein, and CP protein genes, complete cds.
MK860552	Pepino mosaic virus isolate MU14_8.19b_Pi TGB1 protein, TGB2 protein, TGB3 protein, and CP protein genes, complete cds.
MK860553	Pepino mosaic virus isolate MU14_8.20a_Pi TGB1 protein, TGB2 protein, TGB3 protein, and CP protein genes, complete cds.
MK860554	Pepino mosaic virus isolate MU14_8.20b_Pi TGB1 protein, TGB2 protein, TGB3 protein, and CP protein genes, complete cds.
MK860555	Pepino mosaic virus isolate MU14_9.11a_Pi TGB1 protein, TGB2 protein, TGB3 protein, and CP protein genes, complete cds.
MK860556	Pepino mosaic virus isolate MU14_9.11b_Pi TGB1 protein, TGB2 protein, TGB3 protein, and CP protein genes, complete cds.
MK860557	Pepino mosaic virus isolate MU14_9.13a_Pi TGB1 protein, TGB2 protein, TGB3 protein, and CP protein genes, complete cds.
MK860558	Pepino mosaic virus isolate MU14_9.13b_Pi TGB1 protein, TGB2 protein, TGB3 protein, and CP protein genes, complete cds.
MK860559	Pepino mosaic virus isolate MU14_9.14a_Pi TGB1 protein, TGB2 protein, TGB3 protein, and CP protein genes, complete cds.
MK860560	Pepino mosaic virus isolate MU14_9.14b_Pi TGB1 protein, TGB2 protein, TGB3 protein, and CP protein genes, complete cds.
MK860561	Pepino mosaic virus isolate MU14_9.15a_Pi TGB1 protein, TGB2 protein, TGB3 protein, and CP protein genes, complete cds.
MK860562	Pepino mosaic virus isolate MU14_9.15b_Pi TGB1 protein, TGB2 protein, TGB3 protein, and CP protein genes, complete cds.
MK860563	Pepino mosaic virus isolate MU14_9.18a_Pi TGB1 protein, TGB2 protein, TGB3 protein, and CP protein genes, complete cds.
MK860564	Pepino mosaic virus isolate MU14_9.18b_Pi TGB1 protein, TGB2 protein, TGB3 protein, and CP protein genes, complete cds.
MH550327	Pepino mosaic virus isolate MZ17-10a-EU TGBp1, TGBp2, TGBp3, and CP genes, complete cds.
MH550328	Pepino mosaic virus isolate MZ17-10b-EU TGBp1, TGBp2, TGBp3, and CP genes, complete cds.
MH550329	Pepino mosaic virus isolate MZ17-11a-EU TGBp1, TGBp2, TGBp3, and CP genes, complete cds.
MH550330	Pepino mosaic virus isolate MZ17-11b-EU TGBp1, TGBp2, TGBp3, and CP genes, complete cds.
MH550287	Pepino mosaic virus isolate MZ17-12a TGBp1, TGBp2, TGBp3, and CP genes, complete cds.
MH550331	Pepino mosaic virus isolate MZ17-12b-EU TGBp1, TGBp2, TGBp3, and CP genes, complete cds.
MH550288	Pepino mosaic virus isolate MZ17-1a TGBp1, TGBp2, TGBp3, and CP genes, complete cds.
MH550332	Pepino mosaic virus isolate MZ17-1b-EU TGBp1, TGBp2, TGBp3, and CP genes, complete cds.
MH550289	Pepino mosaic virus isolate MZ17-2a TGBp1, TGBp2, TGBp3, and CP genes, complete cds.
MH550290	Pepino mosaic virus isolate MZ17-2b TGBp1, TGBp2, TGBp3, and CP genes, complete cds.
MH550291	Pepino mosaic virus isolate MZ17-3a TGBp1, TGBp2, TGBp3, and CP genes, complete cds.
MH550292	Pepino mosaic virus isolate MZ17-3b TGBp1, TGBp2, TGBp3, and CP genes, complete cds.
MH550293	Pepino mosaic virus isolate MZ17-4a TGBp1, TGBp2, TGBp3, and CP genes, complete cds.
MH550294	Pepino mosaic virus isolate MZ17-4b TGBp1, TGBp2, TGBp3, and CP genes, complete cds.
MH550295	Pepino mosaic virus isolate MZ17-5a TGBp1, TGBp2, TGBp3, and CP genes, complete cds.
MH550333	Pepino mosaic virus isolate MZ17-5b-EU TGBp1, TGBp2, TGBp3, and CP genes, complete cds.
MH550296	Pepino mosaic virus isolate MZ17-6a TGBp1, TGBp2, TGBp3, and CP genes, complete cds.
MH550297	Pepino mosaic virus isolate MZ17-6b TGBp1, TGBp2, TGBp3, and CP genes, complete cds.
MH550298	Pepino mosaic virus isolate MZ17-7a TGBp1, TGBp2, TGBp3, and CP genes, complete cds.
MH550299	Pepino mosaic virus isolate MZ17-7b TGBp1, TGBp2, TGBp3, and CP genes, complete cds.
MH550300	Pepino mosaic virus isolate MZ17-8a TGBp1, TGBp2, TGBp3, and CP genes, complete cds.
MH550301	Pepino mosaic virus isolate MZ17-8b TGBp1, TGBp2, TGBp3, and CP genes, complete cds.
MH550334	Pepino mosaic virus isolate MZ17-9a-EU TGBp1, TGBp2, TGBp3, and CP genes, complete cds.
MH550335	Pepino mosaic virus isolate MZ17-9b-EU TGBp1, TGBp2, TGBp3, and CP genes, complete cds.
JN133846	Pepino mosaic virus isolate P11, complete genome.
HQ650559	Pepino mosaic virus isolate P19, complete genome.
KC747751	UNVERIFIED: Alternaria alternata culture-collection ACCC:36244 glyceraldehyde-3-phosphate dehydrogenase-like gene, complete sequence.
KC762952	Pepper chat fruit viroid isolate EMAI12/80420, complete genome.
KC762953	Pepper chat fruit viroid isolate EMAI12/759, complete genome.
KC762954	Pepper chat fruit viroid isolate EMAI12/761, complete genome.
KC767954	Tomato spotted wilt virus isolate Tos-1 segment L RNA-dependent RNA polymerase gene, partial cds.
KC767955	Tomato spotted wilt virus isolate Tos-2 segment L RNA-dependent RNA polymerase gene, partial cds.
KC767956	Tomato spotted wilt virus isolate Tos-5 segment L RNA-dependent RNA polymerase gene, partial cds.
KC767957	Tomato spotted wilt virus isolate Tos-6 segment L RNA-dependent RNA polymerase gene, partial cds.
KC767958	Tomato spotted wilt virus isolate Tos-91 segment L RNA-dependent RNA polymerase gene, partial cds.
KC767959	Tomato spotted wilt virus isolate Tos-9 segment L RNA-dependent RNA polymerase gene, partial cds.
KC790033	Pepper leafroll virus isolate PE:P179:to:2009 Rep protein (AC1) gene, partial cds; AC4 protein (AC4) gene, complete cds; and CP protein (AV1) gene, partial cds.
HQ650560	Pepino mosaic virus isolate P22, complete genome.
FJ457097	Pepino mosaic virus isolate PCH 06/104 replicase, triple gene block protein 1 (TGBp1), triple gene block protein 2 (TGBp2), triple gene block protein 3 (TGBp3), and coat protein genes, complete cds.
MK133092	Pepino mosaic virus isolate PepMV-P12-3G, complete genome.
KC969442	Tomato chlorotic spot virus isolate 12-552 nucleocapsid protein (N) gene, partial cds.
KC969443	Tomato chlorotic spot virus isolate 12-553 nucleocapsid protein (N) gene, partial cds.
KC969444	Tomato chlorotic spot virus isolate 12-554 nucleocapsid protein (N) gene, partial cds.
KC969445	Tomato chlorotic spot virus isolate 12-555 nucleocapsid protein (N) gene, partial cds.
KC969446	Tomato chlorotic spot virus isolate 12-556 nucleocapsid protein (N) gene, partial cds.
KC969447	Tomato chlorotic spot virus isolate 12-557 nucleocapsid protein (N) gene, partial cds.
KC969448	Tomato chlorotic spot virus isolate 12-568 nucleocapsid protein (N) gene, partial cds.
KC969453	Tomato chlorotic spot virus isolate 12-552 non-structural movement protein (NSm) gene, partial cds.
KC969454	Tomato chlorotic spot virus isolate 12-553 non-structural movement protein (NSm) gene, partial cds.
KC969455	Tomato chlorotic spot virus isolate 12-554 non-structural movement protein (NSm) gene, partial cds.
KC969456	Tomato chlorotic spot virus isolate 12-555 non-structural movement protein (NSm) gene, partial cds.
KC969457	Tomato chlorotic spot virus isolate 12-557 non-structural movement protein (NSm) gene, partial cds.
KC969458	Tomato chlorotic spot virus isolate 12-568 non-structural movement protein (NSm) gene, partial cds.
KC969462	Tomato chlorotic spot virus isolate 12-553 L protein (L) gene, partial cds.
KC969463	Tomato chlorotic spot virus isolate 12-554 L protein (L) gene, partial cds.
KC969464	Tomato chlorotic spot virus isolate 12-555 L protein (L) gene, partial cds.
KC969465	Tomato chlorotic spot virus isolate 12-556 L protein (L) gene, partial cds.
KC969466	Tomato chlorotic spot virus isolate 12-557 L protein (L) gene, partial cds.
KC969467	Tomato chlorotic spot virus isolate 12-568 L protein (L) gene, partial cds.
KC999875	Passalora fulva strain TQ-3 18S ribosomal RNA gene, partial sequence; internal transcribed spacer 1, 5.8S ribosomal RNA gene, and internal transcribed spacer 2, complete sequence; and 28S ribosomal RNA gene, partial sequence.
KF049417	Potato spindle tuber viroid isolate BRIP54757, complete genome.
KF112070	Geotrichum candidum strain TOM_YEAST small subunit ribosomal RNA gene, partial sequence; internal transcribed spacer 1, 5.8S ribosomal RNA gene, and internal transcribed spacer 2, complete sequence; and large subunit ribosomal RNA gene, partial sequence.
KF251173	Paraphoma radicina strain CBS 102875 18S ribosomal RNA gene, partial sequence; internal transcribed spacer 1, 5.8S ribosomal RNA gene, and internal transcribed spacer 2, complete sequence; and 28S ribosomal RNA gene, partial sequence.
KF251677	Paraphoma radicina strain CBS 102875 28S ribosomal RNA gene, partial sequence.
KF252181	Paraphoma radicina strain CBS 102875 RNA polymerase II subunit (RPB2) gene, partial cds.
KF252668	Paraphoma radicina strain CBS 102875 beta-tubulin gene, partial cds.
KF253131	UNVERIFIED: Paraphoma radicina strain CBS 102875 tef1 gene, partial sequence.
KF267238	Tomato marchitez virus clone LV2010GveSl3 coat protein Vp24 gene, partial cds.
KF267239	Tomato marchitez virus clone LV2010AhoSl4 coat protein Vp24 gene, partial cds.
KF267240	Tomato marchitez virus clone LV2010SonSl5 coat protein Vp24 gene, partial cds.
KF357877	Ralstonia solanacearum strain GMI1000 endoglucanase (egl) gene, partial cds.
KF357878	Ralstonia solanacearum strain IBSBF 292T endoglucanase (egl) gene, partial cds.
KF357879	Ralstonia solanacearum strain UW386 endoglucanase (egl) gene, partial cds.
KF373086	Bemisia tabaci isolate AHFYFQ cytochrome oxidase subunit 1 (COI) gene, partial cds; mitochondrial.
KF438015	Botryotinia sp. FQ-4-1 18S ribosomal RNA gene, partial sequence; internal transcribed spacer 1, 5.8S ribosomal RNA gene, and internal transcribed spacer 2, complete sequence; and 28S ribosomal RNA gene, partial sequence.
KF438016	Mucor sp. FQ-5-1 internal transcribed spacer 1, partial sequence; 5.8S ribosomal RNA gene, complete sequence; and internal transcribed spacer 2, partial sequence.
KF438017	Aspergillus niger strain FQ-5-2 internal transcribed spacer 1, partial sequence; 5.8S ribosomal RNA gene and internal transcribed spacer 2, complete sequence; and 28S ribosomal RNA gene, partial sequence.
MK133094	Pepino mosaic virus isolate PepMV-P12-3H, complete genome.
FJ612601	Pepino mosaic virus isolate PepMV-Pa, complete genome.
KF483867	Nectria ipomoeae strain 23A translation elongation factor 1-alpha (EF1alpha) gene, partial cds.
KF483868	Nectria ipomoeae strain 24A translation elongation factor 1-alpha (EF1alpha) gene, partial cds.
KF483869	Nectria ipomoeae strain 08A translation elongation factor 1-alpha (EF1alpha) gene, partial cds.
KF483870	Nectria ipomoeae strain 12A translation elongation factor 1-alpha (EF1alpha) gene, partial cds.
KF483871	Nectria ipomoeae strain 45A translation elongation factor 1-alpha (EF1alpha) gene, partial cds.
KF483872	Nectria ipomoeae strain LMA61 translation elongation factor 1-alpha (EF1alpha) gene, partial cds.
KF483873	Nectria ipomoeae strain LMA75 translation elongation factor 1-alpha (EF1alpha) gene, partial cds.
KF514894	Flavobacterium sp. YH1 16S ribosomal RNA gene, partial sequence.
KF514895	Paenibacillus sp. YH6 16S ribosomal RNA gene, partial sequence.
FJ263327	Pepino mosaic virus isolate PMU05/1 triple gene block protein 1 (TGBp1), triple gene block protein 2 (TGBp2), triple gene block protein 3 (TGBp3), and capsid protein (CP) genes, complete cds.
FJ263335	Pepino mosaic virus isolate PMU05/10 triple gene block protein 1 (TGBp1), triple gene block protein 2 (TGBp2), triple gene block protein 3 (TGBp3), and capsid protein (CP) genes, complete cds.
FJ263336	Pepino mosaic virus isolate PMU05/11 nonfunctional triple gene block protein 1 (TGBp1) gene, complete sequence; and triple gene block protein 2 (TGBp2), triple gene block protein 3 (TGBp3), and capsid protein (CP) genes, complete cds.
FJ263337	Pepino mosaic virus isolate PMU05/12 triple gene block protein 1 (TGBp1), triple gene block protein 2 (TGBp2), triple gene block protein 3 (TGBp3), and capsid protein (CP) genes, complete cds.
FJ263328	Pepino mosaic virus isolate PMU05/2 triple gene block protein 1 (TGBp1), triple gene block protein 2 (TGBp2), triple gene block protein 3 (TGBp3), and capsid protein (CP) genes, complete cds.
FJ263329	Pepino mosaic virus isolate PMU05/3 triple gene block protein 1 (TGBp1), triple gene block protein 2 (TGBp2), triple gene block protein 3 (TGBp3), and capsid protein (CP) genes, complete cds.
KF600796	Bemisia tabaci isolate Alagoas 46 cytochrome oxidase subunit I (COI) gene, partial cds; mitochondrial.
KF600797	Bemisia tabaci isolate Alagoas 103 cytochrome oxidase subunit I (COI) gene, partial cds; mitochondrial.
KF639749	Ralstonia solanacearum strain HPT-2 flagellin (flic) gene, partial cds.
KF709429	Stemphylium lycopersici strain CIDEFI 200 18S ribosomal RNA gene, partial sequence; internal transcribed spacer 1, 5.8 ribosomal RNA gene, and internal transcribed spacer 2, complete sequence; and 28S ribosomal RNA gene, partial sequence.
FJ263330	Pepino mosaic virus isolate PMU05/4 triple gene block protein 1 (TGBp1), triple gene block protein 2 (TGBp2), triple gene block protein 3 (TGBp3), and capsid protein (CP) genes, complete cds.
FJ263316	Pepino mosaic virus isolate PMU05/5 triple gene block protein 1 (TGBp1), triple gene block protein 2 (TGBp2), triple gene block protein 3 (TGBp3), and capsid protein (CP) genes, complete cds.
KF765376	Frankliniella occidentalis strain LO3 cytochrome oxidase subunit I (COI) gene, partial cds; mitochondrial.
KF765377	Frankliniella occidentalis strain LO11 cytochrome oxidase subunit I (COI) gene, partial cds; mitochondrial.
KF765381	Frankliniella occidentalis strain LO23 cytochrome oxidase subunit I (COI) gene, partial cds; mitochondrial.
KF765382	Frankliniella occidentalis strain LO26 cytochrome oxidase subunit I (COI) gene, partial cds; mitochondrial.
KF778754	Ceratothripoides brunneus strain LO2 cytochrome oxidase subunit I (COI) gene, partial cds; mitochondrial.
KF778756	Ceratothripoides brunneus strain LO10 cytochrome oxidase subunit I (COI) gene, partial cds; mitochondrial.
KF778758	Ceratothripoides brunneus strain LO21 cytochrome oxidase subunit I (COI) gene, partial cds; mitochondrial.
KF778759	Ceratothripoides brunneus strain LO22 cytochrome oxidase subunit I (COI) gene, partial cds; mitochondrial.
KF778760	Ceratothripoides brunneus strain LO24 cytochrome oxidase subunit I (COI) gene, partial cds; mitochondrial.
KF778762	Ceratothripoides brunneus strain LO32 cytochrome oxidase subunit I (COI) gene, partial cds; mitochondrial.
KF778763	Ceratothripoides brunneus strain LO48 cytochrome oxidase subunit I (COI) gene, partial cds; mitochondrial.
KF778764	Thrips tabaci strain LO36 cytochrome oxidase subunit I (COI) gene, partial cds; mitochondrial.
KF778773	Scirtothrips dorsalis strain LO25 cytochrome oxidase subunit I (COI) gene, partial cds; mitochondrial.
KF778778	Thrips setipennis strain LO37 cytochrome oxidase subunit I (COI) gene, partial cds; mitochondrial.
KF778780	Frankliniella schultzei strain LO58 cytochrome oxidase subunit I (COI) gene, partial cds; mitochondrial.
KF778781	Scirtothrips sp. IM-2013 strain LO59 cytochrome oxidase subunit I (COI) gene, partial cds; mitochondrial.
KF778782	Frankliniella schultzei strain LO60 cytochrome oxidase subunit I (COI) gene, partial cds; mitochondrial.
KF887914	Fusarium fusarioides strain ATF04 internal transcribed spacer 1, partial sequence; 5.8S ribosomal RNA gene and internal transcribed spacer 2, complete sequence; and 28S ribosomal RNA gene, partial sequence.
KF887915	Fusarium fusarioides strain ATF05 internal transcribed spacer 1, partial sequence; 5.8S ribosomal RNA gene and internal transcribed spacer 2, complete sequence; and 28S ribosomal RNA gene, partial sequence.
KF887916	Fusarium fusarioides strain ATF19 internal transcribed spacer 1, partial sequence; 5.8S ribosomal RNA gene and internal transcribed spacer 2, complete sequence; and 28S ribosomal RNA gene, partial sequence.
KF916612	Bacillus sp. Mrinalini_4 16S ribosomal RNA gene, partial sequence.
KF925323	Cucumber mosaic virus isolate LPK movement protein (MP) gene, partial cds.
KF962575	Liriomyza sativae isolate SAB18 cytochrome oxidase subunit 1 (COI) gene, partial cds; mitochondrial.
KF962577	Liriomyza sativae isolate SAB19 cytochrome oxidase subunit 1 (COI) gene, partial cds; mitochondrial.
KF962587	Liriomyza sativae isolate SAB20 cytochrome oxidase subunit 1 (COI) gene, partial cds; mitochondrial.
KF962589	Liriomyza sativae isolate SAB38 cytochrome oxidase subunit 1 (COI) gene, partial cds; mitochondrial.
KF962591	Liriomyza sativae isolate SAB42 cytochrome oxidase subunit 1 (COI) gene, partial cds; mitochondrial.
KF963116	Tomato spotted wilt virus strain NS56 nucleocapsid (N) gene, partial cds.
KF963117	Tomato spotted wilt virus strain NS64 nucleocapsid (N) gene, partial cds.
KF963118	Tomato spotted wilt virus strain NS175 nucleocapsid (N) gene, partial cds.
KF963119	Tomato spotted wilt virus strain NS176 nucleocapsid (N) gene, partial cds.
KF963120	Tomato spotted wilt virus strain NS183 nucleocapsid (N) gene, partial cds.
KF963121	Tomato spotted wilt virus strain NS184 nucleocapsid (N) gene, partial cds.
KF963124	Tomato spotted wilt virus strain G1 nucleocapsid (N) gene, partial cds.
KF963125	Tomato spotted wilt virus strain NS14 nucleocapsid (N) gene, partial cds.
KF963126	Tomato spotted wilt virus strain NS22 nucleocapsid (N) gene, partial cds.
KF963127	Tomato spotted wilt virus strain NS196 nucleocapsid (N) gene, partial cds.
KF964052	Tomato spotted wilt virus strain LO2 nucleocapsid (N) gene, partial cds.
KF964053	Tomato spotted wilt virus strain G2 nucleocapsid (N) gene, partial cds.
KF964054	Tomato spotted wilt virus strain NS59 nucleocapsid (N) gene, partial cds.
KF964055	Tomato spotted wilt virus strain NS112 nucleocapsid (N) gene, partial cds.
KF964056	Tomato spotted wilt virus strain NS121 nucleocapsid (N) gene, partial cds.
KF964057	Tomato spotted wilt virus strain NS109 nucleocapsid (N) gene, partial cds.
KF964058	Tomato spotted wilt virus strain NS130 nucleocapsid (N) gene, partial cds.
KF964059	Tomato spotted wilt virus strain NS149 nucleocapsid (N) gene, partial cds.
KF964060	Tomato spotted wilt virus strain NS159 nucleocapsid (N) gene, partial cds.
KF964061	Tomato spotted wilt virus strain NS185 nucleocapsid (N) gene, partial cds.
KF964062	Tomato spotted wilt virus strain NS194 nucleocapsid (N) gene, partial cds.
KF991608	Trialeurodes vaporariorum isolate CaxiasdoSul 49 cytochrome oxidase subunit I (COI) gene, partial cds; mitochondrial.
KF991609	Trialeurodes vaporariorum isolate SantaMaria 51 cytochrome oxidase subunit I (COI) gene, partial cds; mitochondrial.
FJ263331	Pepino mosaic virus isolate PMU05/6 triple gene block protein 1 (TGBp1), triple gene block protein 2 (TGBp2), triple gene block protein 3 (TGBp3), and capsid protein (CP) genes, complete cds.
KJ010087	Ralstonia solanacearum strain TRs_Hv phosphoenol pyruvate synthase (ppsA) gene, partial cds.
KJ010088	Ralstonia solanacearum strain TRs_Dg phosphoenol pyruvate synthase (ppsA) gene, partial cds.
KJ010101	Ralstonia solanacearum strain TRs_Hv regulatory transcription protein (hrpB) gene, partial cds.
KJ010102	Ralstonia solanacearum strain TRs_Dg regulatory transcription protein (hrpB) gene, partial cds.
KJ010115	Ralstonia solanacearum strain TRs_Hv glyceraldehyde-3-phosphate dehydrogenase oxidoreductase (gapA) gene, partial cds.
KJ010116	Ralstonia solanacearum strain TRs_Dg glyceraldehyde-3-phosphate dehydrogenase oxidoreductase (gapA) gene, partial cds.
KJ010129	Ralstonia solanacearum strain TRs_Hv adenylate kinase (adk) gene, partial cds.
KJ010130	Ralstonia solanacearum strain TRs_Dg adenylate kinase (adk) gene, partial cds.
KJ010143	Ralstonia solanacearum strain TRs_Hv flagellin (fliC) gene, partial cds.
KJ010144	Ralstonia solanacearum strain TRs_Dg flagellin (fliC) gene, partial cds.
KJ010157	Ralstonia solanacearum strain TRs_Hv glutamate dehydrogenase oxidoreductase (gdhA) gene, partial cds.
KJ010158	Ralstonia solanacearum strain TRs_Dg glutamate dehydrogenase oxidoreductase (gdhA) gene, partial cds.
KJ010171	Ralstonia solanacearum strain TRs_Hv 16S ribosomal RNA gene, partial sequence.
KJ010177	Ralstonia solanacearum strain TRs_Dg 16S ribosomal RNA gene, partial sequence.
KJ018790	Fusarium incarnatum strain FQ13091302 internal transcribed spacer 1, partial sequence; 5.8S ribosomal RNA gene, complete sequence; and internal transcribed spacer 2, partial sequence.
KJ123639	Rhizoctonia solani isolate SAM31-13 18S ribosomal RNA gene, partial sequence; internal transcribed spacer 1, 5.8S ribosomal RNA gene, and internal transcribed spacer 2, complete sequence; and 28S ribosomal RNA gene, partial sequence.
KJ123640	Rhizoctonia solani isolate SAM32-13 18S ribosomal RNA gene, partial sequence; internal transcribed spacer 1, 5.8S ribosomal RNA gene, and internal transcribed spacer 2, complete sequence; and 28S ribosomal RNA gene, partial sequence.
KJ135781	Potato virus Y isolate GB cylindrical inclusion protein gene, partial cds.
KJ135782	Zucchini yellow mosaic virus isolate Gj1 cylindrical inclusion protein gene, partial cds.
KJ135783	Potato virus Y isolate GRA cylindrical inclusion protein gene, partial cds.
FJ263332	Pepino mosaic virus isolate PMU05/7 triple gene block protein 1 (TGBp1), triple gene block protein 2 (TGBp2), triple gene block protein 3 (TGBp3), and capsid protein (CP) genes, complete cds.
KJ160239	Tomato mosaic virus strain To52 RNA-dependent RNA polymerase gene, partial cds.
KJ396939	OkLCV satDNA 10 isolate Homra, complete genome.
FJ263333	Pepino mosaic virus isolate PMU05/8 triple gene block protein 1 (TGBp1), triple gene block protein 2 (TGBp2), triple gene block protein 3 (TGBp3), and capsid protein (CP) genes, complete cds.
KJ452245	Passalora fulva strain 0WU Avr5 (Avr5) gene, complete cds.
KJ452246	Passalora fulva strain 0WU candidate effector 2 (CE2) gene, complete cds.
FJ263334	Pepino mosaic virus isolate PMU05/9 triple gene block protein 1 (TGBp1), triple gene block protein 2 (TGBp2), triple gene block protein 3 (TGBp3), and capsid protein (CP) genes, complete cds.
KJ469051	Phytophthora cryptogea isolate P1739 cytochrome oxidase subunit I (COI) gene, partial cds; mitochondrial.
KJ571198	Tomato torrado virus isolate sec1 polyprotein gene, partial cds.
KJ571199	Tomato torrado virus isolate sec2 polyprotein gene, partial cds.
KJ571200	Tomato torrado virus isolate sec3 polyprotein gene, partial cds.
KJ605837	Alternaria sp. TD13 28S ribosomal RNA gene, partial sequence.
KJ606614	Bemisia tabaci isolate TPL27-20 cytochrome oxidase subunit I (COI) gene, partial cds; mitochondrial.
KJ606634	Bemisia tabaci isolate TCtes21-20 cytochrome oxidase subunit I (COI) gene, partial cds; mitochondrial.
KJ606635	Bemisia tabaci isolate TCtes22-20 cytochrome oxidase subunit I (COI) gene, partial cds; mitochondrial.
KJ606638	Bemisia tabaci isolate TLP25-20 cytochrome oxidase subunit I (COI) gene, partial cds; mitochondrial.
KJ606639	Bemisia tabaci isolate TLP26-20 cytochrome oxidase subunit I (COI) gene, partial cds; mitochondrial.
KJ624421	Stemphylium lycopersici strain CIDEFI 200 glyceraldehyde-3-phosphate dehydrogenase (gpd) gene, partial cds.
KJ624422	Stemphylium lycopersici strain CIDEFI 201 glyceraldehyde-3-phosphate dehydrogenase (gpd) gene, partial cds.
KJ624423	Stemphylium lycopersici strain CIDEFI 206 glyceraldehyde-3-phosphate dehydrogenase (gpd) gene, partial cds.
KJ624424	Stemphylium lycopersici strain CIDEFI 207 glyceraldehyde-3-phosphate dehydrogenase (gpd) gene, partial cds.
KJ624425	Stemphylium lycopersici strain CIDEFI 208 glyceraldehyde-3-phosphate dehydrogenase (gpd) gene, partial cds.
KJ624426	Stemphylium lycopersici strain CIDEFI 210 glyceraldehyde-3-phosphate dehydrogenase (gpd) gene, partial cds.
KJ624427	Stemphylium lycopersici strain CIDEFI 213 glyceraldehyde-3-phosphate dehydrogenase (gpd) gene, partial cds.
KJ624428	Stemphylium lycopersici strain CIDEFI 211 glyceraldehyde-3-phosphate dehydrogenase (gpd) gene, partial cds.
KJ624429	Stemphylium lycopersici strain CIDEFI 216 glyceraldehyde-3-phosphate dehydrogenase (gpd) gene, partial cds.
KJ624430	Stemphylium lycopersici strain CIDEFI 219 glyceraldehyde-3-phosphate dehydrogenase (gpd) gene, partial cds.
KJ624431	Stemphylium lycopersici strain CIDEFI 201 18S ribosomal RNA gene, partial sequence; internal transcribed spacer 1, 5.8S ribosomal RNA gene, and internal transcribed spacer 2, complete sequence; and 28S ribosomal RNA gene, partial sequence.
KJ624432	Stemphylium lycopersici strain CIDEFI 206 18S ribosomal RNA gene, partial sequence; internal transcribed spacer 1, 5.8S ribosomal RNA gene, and internal transcribed spacer 2, complete sequence; and 28S ribosomal RNA gene, partial sequence.
KJ624433	Stemphylium lycopersici strain CIDEFI 207 18S ribosomal RNA gene, partial sequence; internal transcribed spacer 1, 5.8S ribosomal RNA gene, and internal transcribed spacer 2, complete sequence; and 28S ribosomal RNA gene, partial sequence.
KJ624434	Stemphylium lycopersici strain CIDEFI 208 18S ribosomal RNA gene, partial sequence; internal transcribed spacer 1, 5.8S ribosomal RNA gene, and internal transcribed spacer 2, complete sequence; and 28S ribosomal RNA gene, partial sequence.
KJ624435	Stemphylium lycopersici strain CIDEFI 210 18S ribosomal RNA gene, partial sequence; internal transcribed spacer 1, 5.8S ribosomal RNA gene, and internal transcribed spacer 2, complete sequence; and 28S ribosomal RNA gene, partial sequence.
KJ624436	Stemphylium lycopersici strain CIDEFI 211 18S ribosomal RNA gene, partial sequence; internal transcribed spacer 1, 5.8S ribosomal RNA gene, and internal transcribed spacer 2, complete sequence; and 28S ribosomal RNA gene, partial sequence.
KJ624437	Stemphylium lycopersici strain CIDEFI 212 18S ribosomal RNA gene, partial sequence; internal transcribed spacer 1, 5.8S ribosomal RNA gene, and internal transcribed spacer 2, complete sequence; and 28S ribosomal RNA gene, partial sequence.
KJ624438	Stemphylium lycopersici strain CIDEFI 213 18S ribosomal RNA gene, partial sequence; internal transcribed spacer 1, 5.8S ribosomal RNA gene, and internal transcribed spacer 2, complete sequence; and 28S ribosomal RNA gene, partial sequence.
KJ624439	Stemphylium lycopersici strain CIDEFI 216 18S ribosomal RNA gene, partial sequence; internal transcribed spacer 1, 5.8S ribosomal RNA gene, and internal transcribed spacer 2, complete sequence; and 28S ribosomal RNA gene, partial sequence.
KJ624440	Stemphylium lycopersici strain CIDEFI 219 18S ribosomal RNA gene, partial sequence; internal transcribed spacer 1, 5.8S ribosomal RNA gene, and internal transcribed spacer 2, complete sequence; and 28S ribosomal RNA gene, partial sequence.
KJ624441	Stemphylium lycopersici strain CIDEFI 230 18S ribosomal RNA gene, partial sequence; internal transcribed spacer 1, 5.8S ribosomal RNA gene, and internal transcribed spacer 2, complete sequence; and 28S ribosomal RNA gene, partial sequence.
KJ624442	Stemphylium lycopersici strain CIDEFI 231 18S ribosomal RNA gene, partial sequence; internal transcribed spacer 1, 5.8S ribosomal RNA gene, and internal transcribed spacer 2, complete sequence; and 28S ribosomal RNA gene, partial sequence.
KJ624443	Stemphylium lycopersici strain CIDEFI 221 18S ribosomal RNA gene, partial sequence; internal transcribed spacer 1, 5.8S ribosomal RNA gene, and internal transcribed spacer 2, complete sequence; and 28S ribosomal RNA gene, partial sequence.
KJ624444	Stemphylium lycopersici strain CIDEFI 222 18S ribosomal RNA gene, partial sequence; internal transcribed spacer 1, 5.8S ribosomal RNA gene, and internal transcribed spacer 2, complete sequence; and 28S ribosomal RNA gene, partial sequence.
KJ624445	Stemphylium lycopersici strain CIDEFI 224 18S ribosomal RNA gene, partial sequence; internal transcribed spacer 1, 5.8S ribosomal RNA gene, and internal transcribed spacer 2, complete sequence; and 28S ribosomal RNA gene, partial sequence.
KJ624446	Stemphylium lycopersici strain CIDEFI 227 18S ribosomal RNA gene, partial sequence; internal transcribed spacer 1, 5.8S ribosomal RNA gene, and internal transcribed spacer 2, complete sequence; and 28S ribosomal RNA gene, partial sequence.
KJ624447	Stemphylium lycopersici strain CIDEFI 228 18S ribosomal RNA gene, partial sequence; internal transcribed spacer 1, 5.8S ribosomal RNA gene, and internal transcribed spacer 2, complete sequence; and 28S ribosomal RNA gene, partial sequence.
KJ624448	Stemphylium lycopersici strain CIDEFI 229 18S ribosomal RNA gene, partial sequence; internal transcribed spacer 1, 5.8S ribosomal RNA gene, and internal transcribed spacer 2, complete sequence; and 28S ribosomal RNA gene, partial sequence.
KJ624449	Stemphylium lycopersici strain CIDEFI 225 18S ribosomal RNA gene, partial sequence; internal transcribed spacer 1, 5.8S ribosomal RNA gene, and internal transcribed spacer 2, complete sequence; and 28S ribosomal RNA gene, partial sequence.
KJ624450	Stemphylium lycopersici strain CIDEFI 226 18S ribosomal RNA gene, partial sequence; internal transcribed spacer 1, 5.8S ribosomal RNA gene, and internal transcribed spacer 2, complete sequence; and 28S ribosomal RNA gene, partial sequence.
KJ628267	Ralstonia solanacearum strain TRs_Hv endogluconase (egl) gene, partial cds.
KJ628268	Ralstonia solanacearum strain TRs_Dg endogluconase (egl) gene, partial cds.
KJ628281	Ralstonia solanacearum strain TRs_Hv gyrase B (gyrB) gene, partial cds.
KJ628282	Ralstonia solanacearum strain TRs_Dg gyrase B (gyrB) gene, partial cds.
KJ628295	Ralstonia solanacearum strain TRs_Hv RecN (recN) gene, partial cds.
KJ628296	Ralstonia solanacearum strain TRs_Dg RecN (recN) gene, partial cds.
KJ635817	Geotrichum candidum isolate CP-147 28S ribosomal RNA gene, partial sequence.
KJ654020	Phytophthora infestans isolate O17 cytochrome c oxidase subunit I (cox1) gene, partial cds; mitochondrial.
KJ654169	Phytophthora infestans isolate O17 cytochrome c oxidase subunit II (cox2) gene, partial cds; mitochondrial.
KJ700474	Oidium neolycopersici internal transcribed spacer 1, partial sequence; 5.8S ribosomal RNA gene, complete sequence; and internal transcribed spacer 2, partial sequence.
KJ723713	Clavibacter michiganensis subsp. michiganensis strain 0310 chromosomal replication initiation protein (dnaA) gene, partial cds.
KJ723714	Clavibacter michiganensis subsp. michiganensis strain 0312 chromosomal replication initiation protein (dnaA) gene, partial cds.
KJ723715	Clavibacter michiganensis subsp. michiganensis strain 0314 chromosomal replication initiation protein (dnaA) gene, partial cds.
KJ723716	Clavibacter michiganensis subsp. michiganensis strain 0315 chromosomal replication initiation protein (dnaA) gene, partial cds.
KJ723717	Clavibacter michiganensis subsp. michiganensis strain 0317 chromosomal replication initiation protein (dnaA) gene, partial cds.
KJ723718	Clavibacter michiganensis subsp. michiganensis strain 04100 chromosomal replication initiation protein (dnaA) gene, partial cds.
KJ723719	Clavibacter michiganensis subsp. michiganensis strain 04101 chromosomal replication initiation protein (dnaA) gene, partial cds.
KJ723720	Clavibacter michiganensis subsp. michiganensis strain 04106 chromosomal replication initiation protein (dnaA) gene, partial cds.
KJ723721	Clavibacter michiganensis subsp. michiganensis strain 04108 chromosomal replication initiation protein (dnaA) gene, partial cds.
KJ723722	Clavibacter michiganensis subsp. michiganensis strain 0426 chromosomal replication initiation protein (dnaA) gene, partial cds.
KJ723723	Clavibacter michiganensis subsp. michiganensis strain 0459 chromosomal replication initiation protein (dnaA) gene, partial cds.
KJ723724	Clavibacter michiganensis subsp. michiganensis strain 0572 chromosomal replication initiation protein (dnaA) gene, partial cds.
KJ723725	Clavibacter michiganensis subsp. michiganensis strain 0580 chromosomal replication initiation protein (dnaA) gene, partial cds.
KJ723726	Clavibacter michiganensis subsp. michiganensis strain 0581 chromosomal replication initiation protein (dnaA) gene, partial cds.
KJ723727	Clavibacter michiganensis subsp. michiganensis strain 0582 chromosomal replication initiation protein (dnaA) gene, partial cds.
KJ723728	Clavibacter michiganensis subsp. michiganensis strain 06124 chromosomal replication initiation protein (dnaA) gene, partial cds.
KJ723729	Clavibacter michiganensis subsp. michiganensis strain 0651 chromosomal replication initiation protein (dnaA) gene, partial cds.
KJ723730	Clavibacter michiganensis subsp. michiganensis strain 0654 chromosomal replication initiation protein (dnaA) gene, partial cds.
KJ723731	Clavibacter michiganensis subsp. michiganensis strain 0676 chromosomal replication initiation protein (dnaA) gene, partial cds.
KJ723732	Clavibacter michiganensis subsp. michiganensis strain 0687 chromosomal replication initiation protein (dnaA) gene, partial cds.
KJ723733	Clavibacter michiganensis subsp. michiganensis strain 0690 chromosomal replication initiation protein (dnaA) gene, partial cds.
KJ723734	Clavibacter michiganensis subsp. michiganensis strain 0691 chromosomal replication initiation protein (dnaA) gene, partial cds.
KJ723735	Clavibacter michiganensis subsp. michiganensis strain 0692 chromosomal replication initiation protein (dnaA) gene, partial cds.
KJ723736	Clavibacter michiganensis subsp. michiganensis strain 0748 chromosomal replication initiation protein (dnaA) gene, partial cds.
KJ723737	Clavibacter michiganensis subsp. michiganensis strain 0763 chromosomal replication initiation protein (dnaA) gene, partial cds.
KJ723738	Clavibacter michiganensis subsp. michiganensis strain 0767 chromosomal replication initiation protein (dnaA) gene, partial cds.
KJ723739	Clavibacter michiganensis subsp. michiganensis strain 0775 chromosomal replication initiation protein (dnaA) gene, partial cds.
KJ723740	Clavibacter michiganensis subsp. michiganensis strain 0779 chromosomal replication initiation protein (dnaA) gene, partial cds.
KJ723741	Clavibacter michiganensis subsp. michiganensis strain 0780 chromosomal replication initiation protein (dnaA) gene, partial cds.
KJ723742	Clavibacter michiganensis subsp. michiganensis strain 0784 chromosomal replication initiation protein (dnaA) gene, partial cds.
KJ723743	Clavibacter michiganensis subsp. michiganensis strain 0785 chromosomal replication initiation protein (dnaA) gene, partial cds.
KJ723744	Clavibacter michiganensis subsp. michiganensis strain 08223 chromosomal replication initiation protein (dnaA) gene, partial cds.
KJ723745	Clavibacter michiganensis subsp. michiganensis strain 08224 chromosomal replication initiation protein (dnaA) gene, partial cds.
KJ723746	Clavibacter michiganensis subsp. michiganensis strain 09081 chromosomal replication initiation protein (dnaA) gene, partial cds.
KJ723747	Clavibacter michiganensis subsp. michiganensis strain 09085 chromosomal replication initiation protein (dnaA) gene, partial cds.
KJ723748	Clavibacter michiganensis subsp. michiganensis strain 09086 chromosomal replication initiation protein (dnaA) gene, partial cds.
KJ723750	Clavibacter michiganensis subsp. michiganensis strain 11015 chromosomal replication initiation protein (dnaA) gene, partial cds.
KJ723751	Clavibacter michiganensis subsp. michiganensis strain 12069 chromosomal replication initiation protein (dnaA) gene, partial cds.
KJ723752	Clavibacter michiganensis subsp. michiganensis strain 12083 chromosomal replication initiation protein (dnaA) gene, partial cds.
KJ723753	Clavibacter michiganensis subsp. michiganensis strain 12084 chromosomal replication initiation protein (dnaA) gene, partial cds.
KJ723754	Clavibacter michiganensis subsp. michiganensis strain 13048 chromosomal replication initiation protein (dnaA) gene, partial cds.
KJ723755	Clavibacter michiganensis subsp. michiganensis strain 13054 chromosomal replication initiation protein (dnaA) gene, partial cds.
KJ723756	Clavibacter michiganensis subsp. michiganensis strain 13084 chromosomal replication initiation protein (dnaA) gene, partial cds.
KJ723757	Clavibacter michiganensis subsp. michiganensis strain 13090 chromosomal replication initiation protein (dnaA) gene, partial cds.
KJ723758	Clavibacter michiganensis subsp. michiganensis strain 13091 chromosomal replication initiation protein (dnaA) gene, partial cds.
KJ723759	Clavibacter michiganensis subsp. michiganensis strain 13109 chromosomal replication initiation protein (dnaA) gene, partial cds.
KJ723760	Clavibacter michiganensis subsp. michiganensis strain 13115 chromosomal replication initiation protein (dnaA) gene, partial cds.
KJ723761	Clavibacter michiganensis subsp. michiganensis strain 13117 chromosomal replication initiation protein (dnaA) gene, partial cds.
KJ723762	Clavibacter michiganensis subsp. michiganensis strain 13129 chromosomal replication initiation protein (dnaA) gene, partial cds.
KJ723763	Clavibacter michiganensis subsp. michiganensis strain 13134 chromosomal replication initiation protein (dnaA) gene, partial cds.
KJ723764	Clavibacter michiganensis subsp. michiganensis strain 0310 DNA gyrase subunit B (gyrB) gene, partial cds.
KJ723765	Clavibacter michiganensis subsp. michiganensis strain 0312 DNA gyrase subunit B (gyrB) gene, partial cds.
KJ723766	Clavibacter michiganensis subsp. michiganensis strain 0314 DNA gyrase subunit B (gyrB) gene, partial cds.
KJ723767	Clavibacter michiganensis subsp. michiganensis strain 0315 DNA gyrase subunit B (gyrB) gene, partial cds.
KJ723768	Clavibacter michiganensis subsp. michiganensis strain 0317 DNA gyrase subunit B (gyrB) gene, partial cds.
KJ723769	Clavibacter michiganensis subsp. michiganensis strain 04100 DNA gyrase subunit B (gyrB) gene, partial cds.
KJ723770	Clavibacter michiganensis subsp. michiganensis strain 04101 DNA gyrase subunit B (gyrB) gene, partial cds.
KJ723771	Clavibacter michiganensis subsp. michiganensis strain 04106 DNA gyrase subunit B (gyrB) gene, partial cds.
KJ723772	Clavibacter michiganensis subsp. michiganensis strain 04108 DNA gyrase subunit B (gyrB) gene, partial cds.
KJ723773	Clavibacter michiganensis subsp. michiganensis strain 0426 DNA gyrase subunit B (gyrB) gene, partial cds.
KJ723774	Clavibacter michiganensis subsp. michiganensis strain 0459 DNA gyrase subunit B (gyrB) gene, partial cds.
KJ723775	Clavibacter michiganensis subsp. michiganensis strain 0572 DNA gyrase subunit B (gyrB) gene, partial cds.
KJ723776	Clavibacter michiganensis subsp. michiganensis strain 0580 DNA gyrase subunit B (gyrB) gene, partial cds.
KJ723777	Clavibacter michiganensis subsp. michiganensis strain 0581 DNA gyrase subunit B (gyrB) gene, partial cds.
KJ723778	Clavibacter michiganensis subsp. michiganensis strain 0582 DNA gyrase subunit B (gyrB) gene, partial cds.
KJ723779	Clavibacter michiganensis subsp. michiganensis strain 06124 DNA gyrase subunit B (gyrB) gene, partial cds.
KJ723780	Clavibacter michiganensis subsp. michiganensis strain 0651 DNA gyrase subunit B (gyrB) gene, partial cds.
KJ723781	Clavibacter michiganensis subsp. michiganensis strain 0654 DNA gyrase subunit B (gyrB) gene, partial cds.
KJ723782	Clavibacter michiganensis subsp. michiganensis strain 0676 DNA gyrase subunit B (gyrB) gene, partial cds.
KJ723783	Clavibacter michiganensis subsp. michiganensis strain 0687 DNA gyrase subunit B (gyrB) gene, partial cds.
KJ723784	Clavibacter michiganensis subsp. michiganensis strain 0690 DNA gyrase subunit B (gyrB) gene, partial cds.
KJ723785	Clavibacter michiganensis subsp. michiganensis strain 0691 DNA gyrase subunit B (gyrB) gene, partial cds.
KJ723786	Clavibacter michiganensis subsp. michiganensis strain 0692 DNA gyrase subunit B (gyrB) gene, partial cds.
KJ723787	Clavibacter michiganensis subsp. michiganensis strain 0748 DNA gyrase subunit B (gyrB) gene, partial cds.
KJ723788	Clavibacter michiganensis subsp. michiganensis strain 0763 DNA gyrase subunit B (gyrB) gene, partial cds.
KJ723789	Clavibacter michiganensis subsp. michiganensis strain 0767 DNA gyrase subunit B (gyrB) gene, partial cds.
KJ723790	Clavibacter michiganensis subsp. michiganensis strain 0775 DNA gyrase subunit B (gyrB) gene, partial cds.
KJ723791	Clavibacter michiganensis subsp. michiganensis strain 0779 DNA gyrase subunit B (gyrB) gene, partial cds.
KJ723792	Clavibacter michiganensis subsp. michiganensis strain 0780 DNA gyrase subunit B (gyrB) gene, partial cds.
KJ723793	Clavibacter michiganensis subsp. michiganensis strain 0784 DNA gyrase subunit B (gyrB) gene, partial cds.
KJ723794	Clavibacter michiganensis subsp. michiganensis strain 0785 DNA gyrase subunit B (gyrB) gene, partial cds.
KJ723795	Clavibacter michiganensis subsp. michiganensis strain 08223 DNA gyrase subunit B (gyrB) gene, partial cds.
KJ723796	Clavibacter michiganensis subsp. michiganensis strain 08224 DNA gyrase subunit B (gyrB) gene, partial cds.
KJ723797	Clavibacter michiganensis subsp. michiganensis strain 09081 DNA gyrase subunit B (gyrB) gene, partial cds.
KJ723798	Clavibacter michiganensis subsp. michiganensis strain 09085 DNA gyrase subunit B (gyrB) gene, partial cds.
KJ723799	Clavibacter michiganensis subsp. michiganensis strain 09086 DNA gyrase subunit B (gyrB) gene, partial cds.
KJ723801	Clavibacter michiganensis subsp. michiganensis strain 11015 DNA gyrase subunit B (gyrB) gene, partial cds.
KJ723802	Clavibacter michiganensis subsp. michiganensis strain 12069 DNA gyrase subunit B (gyrB) gene, partial cds.
KJ723803	Clavibacter michiganensis subsp. michiganensis strain 12083 DNA gyrase subunit B (gyrB) gene, partial cds.
KJ723804	Clavibacter michiganensis subsp. michiganensis strain 12084 DNA gyrase subunit B (gyrB) gene, partial cds.
KJ723805	Clavibacter michiganensis subsp. michiganensis strain 13048 DNA gyrase subunit B (gyrB) gene, partial cds.
KJ723806	Clavibacter michiganensis subsp. michiganensis strain 13054 DNA gyrase subunit B (gyrB) gene, partial cds.
KJ723807	Clavibacter michiganensis subsp. michiganensis strain 13084 DNA gyrase subunit B (gyrB) gene, partial cds.
KJ723808	Clavibacter michiganensis subsp. michiganensis strain 13090 DNA gyrase subunit B (gyrB) gene, partial cds.
KJ723809	Clavibacter michiganensis subsp. michiganensis strain 13091 DNA gyrase subunit B (gyrB) gene, partial cds.
KJ723810	Clavibacter michiganensis subsp. michiganensis strain 13109 DNA gyrase subunit B (gyrB) gene, partial cds.
KJ723811	Clavibacter michiganensis subsp. michiganensis strain 13115 DNA gyrase subunit B (gyrB) gene, partial cds.
KJ723812	Clavibacter michiganensis subsp. michiganensis strain 13117 DNA gyrase subunit B (gyrB) gene, partial cds.
KJ723813	Clavibacter michiganensis subsp. michiganensis strain 13129 DNA gyrase subunit B (gyrB) gene, partial cds.
KJ723814	Clavibacter michiganensis subsp. michiganensis strain 13134 DNA gyrase subunit B (gyrB) gene, partial cds.
KJ723815	Clavibacter michiganensis subsp. michiganensis strain 0310 potassium-transporting ATPase subunit A (kdpA) gene, partial cds.
KJ723816	Clavibacter michiganensis subsp. michiganensis strain 0312 potassium-transporting ATPase subunit A (kdpA) gene, partial cds.
KJ723817	Clavibacter michiganensis subsp. michiganensis strain 0314 potassium-transporting ATPase subunit A (kdpA) gene, partial cds.
KJ723818	Clavibacter michiganensis subsp. michiganensis strain 0315 potassium-transporting ATPase subunit A (kdpA) gene, partial cds.
KJ723819	Clavibacter michiganensis subsp. michiganensis strain 0317 potassium-transporting ATPase subunit A (kdpA) gene, partial cds.
KJ723820	Clavibacter michiganensis subsp. michiganensis strain 04100 potassium-transporting ATPase subunit A (kdpA) gene, partial cds.
KJ723821	Clavibacter michiganensis subsp. michiganensis strain 04101 potassium-transporting ATPase subunit A (kdpA) gene, partial cds.
KJ723822	Clavibacter michiganensis subsp. michiganensis strain 04106 potassium-transporting ATPase subunit A (kdpA) gene, partial cds.
KJ723823	Clavibacter michiganensis subsp. michiganensis strain 04108 potassium-transporting ATPase subunit A (kdpA) gene, partial cds.
KJ723824	Clavibacter michiganensis subsp. michiganensis strain 0426 potassium-transporting ATPase subunit A (kdpA) gene, partial cds.
KJ723825	Clavibacter michiganensis subsp. michiganensis strain 0459 potassium-transporting ATPase subunit A (kdpA) gene, partial cds.
KJ723826	Clavibacter michiganensis subsp. michiganensis strain 0572 potassium-transporting ATPase subunit A (kdpA) gene, partial cds.
KJ723827	Clavibacter michiganensis subsp. michiganensis strain 0580 potassium-transporting ATPase subunit A (kdpA) gene, partial cds.
KJ723828	Clavibacter michiganensis subsp. michiganensis strain 0581 potassium-transporting ATPase subunit A (kdpA) gene, partial cds.
KJ723829	Clavibacter michiganensis subsp. michiganensis strain 0582 potassium-transporting ATPase subunit A (kdpA) gene, partial cds.
KJ723830	Clavibacter michiganensis subsp. michiganensis strain 06124 potassium-transporting ATPase subunit A (kdpA) gene, partial cds.
KJ723831	Clavibacter michiganensis subsp. michiganensis strain 0651 potassium-transporting ATPase subunit A (kdpA) gene, partial cds.
KJ723832	Clavibacter michiganensis subsp. michiganensis strain 0654 potassium-transporting ATPase subunit A (kdpA) gene, partial cds.
KJ723833	Clavibacter michiganensis subsp. michiganensis strain 0676 potassium-transporting ATPase subunit A (kdpA) gene, partial cds.
KJ723834	Clavibacter michiganensis subsp. michiganensis strain 0687 potassium-transporting ATPase subunit A (kdpA) gene, partial cds.
KJ723835	Clavibacter michiganensis subsp. michiganensis strain 0690 potassium-transporting ATPase subunit A (kdpA) gene, partial cds.
KJ723836	Clavibacter michiganensis subsp. michiganensis strain 0691 potassium-transporting ATPase subunit A (kdpA) gene, partial cds.
KJ723837	Clavibacter michiganensis subsp. michiganensis strain 0692 potassium-transporting ATPase subunit A (kdpA) gene, partial cds.
KJ723838	Clavibacter michiganensis subsp. michiganensis strain 0748 potassium-transporting ATPase subunit A (kdpA) gene, partial cds.
KJ723839	Clavibacter michiganensis subsp. michiganensis strain 0763 potassium-transporting ATPase subunit A (kdpA) gene, partial cds.
KJ723840	Clavibacter michiganensis subsp. michiganensis strain 0767 potassium-transporting ATPase subunit A (kdpA) gene, partial cds.
KJ723841	Clavibacter michiganensis subsp. michiganensis strain 0775 potassium-transporting ATPase subunit A (kdpA) gene, partial cds.
KJ723842	Clavibacter michiganensis subsp. michiganensis strain 0779 potassium-transporting ATPase subunit A (kdpA) gene, partial cds.
KJ723843	Clavibacter michiganensis subsp. michiganensis strain 0780 potassium-transporting ATPase subunit A (kdpA) gene, partial cds.
KJ723844	Clavibacter michiganensis subsp. michiganensis strain 0784 potassium-transporting ATPase subunit A (kdpA) gene, partial cds.
KJ723845	Clavibacter michiganensis subsp. michiganensis strain 0785 potassium-transporting ATPase subunit A (kdpA) gene, partial cds.
KJ723846	Clavibacter michiganensis subsp. michiganensis strain 08223 potassium-transporting ATPase subunit A (kdpA) gene, partial cds.
KJ723847	Clavibacter michiganensis subsp. michiganensis strain 08224 potassium-transporting ATPase subunit A (kdpA) gene, partial cds.
KJ723848	Clavibacter michiganensis subsp. michiganensis strain 09081 potassium-transporting ATPase subunit A (kdpA) gene, partial cds.
KJ723849	Clavibacter michiganensis subsp. michiganensis strain 09085 potassium-transporting ATPase subunit A (kdpA) gene, partial cds.
KJ723850	Clavibacter michiganensis subsp. michiganensis strain 09086 potassium-transporting ATPase subunit A (kdpA) gene, partial cds.
KJ723852	Clavibacter michiganensis subsp. michiganensis strain 11015 potassium-transporting ATPase subunit A (kdpA) gene, partial cds.
KJ723853	Clavibacter michiganensis subsp. michiganensis strain 12069 potassium-transporting ATPase subunit A (kdpA) gene, partial cds.
KJ723854	Clavibacter michiganensis subsp. michiganensis strain 12083 potassium-transporting ATPase subunit A (kdpA) gene, partial cds.
KJ723855	Clavibacter michiganensis subsp. michiganensis strain 12084 potassium-transporting ATPase subunit A (kdpA) gene, partial cds.
KJ723856	Clavibacter michiganensis subsp. michiganensis strain 13048 potassium-transporting ATPase subunit A (kdpA) gene, partial cds.
KJ723857	Clavibacter michiganensis subsp. michiganensis strain 13054 potassium-transporting ATPase subunit A (kdpA) gene, partial cds.
KJ723858	Clavibacter michiganensis subsp. michiganensis strain 13084 potassium-transporting ATPase subunit A (kdpA) gene, partial cds.
KJ723859	Clavibacter michiganensis subsp. michiganensis strain 13090 potassium-transporting ATPase subunit A (kdpA) gene, partial cds.
KJ723860	Clavibacter michiganensis subsp. michiganensis strain 13091 potassium-transporting ATPase subunit A (kdpA) gene, partial cds.
KJ723861	Clavibacter michiganensis subsp. michiganensis strain 13109 potassium-transporting ATPase subunit A (kdpA) gene, partial cds.
KJ723862	Clavibacter michiganensis subsp. michiganensis strain 13115 potassium-transporting ATPase subunit A (kdpA) gene, partial cds.
KJ723863	Clavibacter michiganensis subsp. michiganensis strain 13117 potassium-transporting ATPase subunit A (kdpA) gene, partial cds.
KJ723864	Clavibacter michiganensis subsp. michiganensis strain 13129 potassium-transporting ATPase subunit A (kdpA) gene, partial cds.
KJ723865	Clavibacter michiganensis subsp. michiganensis strain 13134 potassium-transporting ATPase subunit A (kdpA) gene, partial cds.
KJ723866	Clavibacter michiganensis subsp. michiganensis strain 0310 DNA ligase (ligA) gene, partial cds.
KJ723867	Clavibacter michiganensis subsp. michiganensis strain 0312 DNA ligase (ligA) gene, partial cds.
KJ723868	Clavibacter michiganensis subsp. michiganensis strain 0314 DNA ligase (ligA) gene, partial cds.
KJ723869	Clavibacter michiganensis subsp. michiganensis strain 0315 DNA ligase (ligA) gene, partial cds.
KJ723870	Clavibacter michiganensis subsp. michiganensis strain 0317 DNA ligase (ligA) gene, partial cds.
KJ723871	Clavibacter michiganensis subsp. michiganensis strain 04100 DNA ligase (ligA) gene, partial cds.
KJ723872	Clavibacter michiganensis subsp. michiganensis strain 04101 DNA ligase (ligA) gene, partial cds.
KJ723873	Clavibacter michiganensis subsp. michiganensis strain 04106 DNA ligase (ligA) gene, partial cds.
KJ723874	Clavibacter michiganensis subsp. michiganensis strain 04108 DNA ligase (ligA) gene, partial cds.
KJ723875	Clavibacter michiganensis subsp. michiganensis strain 0426 DNA ligase (ligA) gene, partial cds.
KJ723876	Clavibacter michiganensis subsp. michiganensis strain 0459 DNA ligase (ligA) gene, partial cds.
KJ723877	Clavibacter michiganensis subsp. michiganensis strain 0572 DNA ligase (ligA) gene, partial cds.
KJ723878	Clavibacter michiganensis subsp. michiganensis strain 0580 DNA ligase (ligA) gene, partial cds.
KJ723879	Clavibacter michiganensis subsp. michiganensis strain 0581 DNA ligase (ligA) gene, partial cds.
KJ723880	Clavibacter michiganensis subsp. michiganensis strain 0582 DNA ligase (ligA) gene, partial cds.
KJ723881	Clavibacter michiganensis subsp. michiganensis strain 06124 DNA ligase (ligA) gene, partial cds.
KJ723882	Clavibacter michiganensis subsp. michiganensis strain 0651 DNA ligase (ligA) gene, partial cds.
KJ723883	Clavibacter michiganensis subsp. michiganensis strain 0654 DNA ligase (ligA) gene, partial cds.
KJ723884	Clavibacter michiganensis subsp. michiganensis strain 0676 DNA ligase (ligA) gene, partial cds.
KJ723885	Clavibacter michiganensis subsp. michiganensis strain 0687 DNA ligase (ligA) gene, partial cds.
KJ723886	Clavibacter michiganensis subsp. michiganensis strain 0690 DNA ligase (ligA) gene, partial cds.
KJ723887	Clavibacter michiganensis subsp. michiganensis strain 0691 DNA ligase (ligA) gene, partial cds.
KJ723888	Clavibacter michiganensis subsp. michiganensis strain 0692 DNA ligase (ligA) gene, partial cds.
KJ723889	Clavibacter michiganensis subsp. michiganensis strain 0748 DNA ligase (ligA) gene, partial cds.
KJ723890	Clavibacter michiganensis subsp. michiganensis strain 0763 DNA ligase (ligA) gene, partial cds.
KJ723891	Clavibacter michiganensis subsp. michiganensis strain 0767 DNA ligase (ligA) gene, partial cds.
KJ723892	Clavibacter michiganensis subsp. michiganensis strain 0775 DNA ligase (ligA) gene, partial cds.
KJ723893	Clavibacter michiganensis subsp. michiganensis strain 0779 DNA ligase (ligA) gene, partial cds.
KJ723894	Clavibacter michiganensis subsp. michiganensis strain 0780 DNA ligase (ligA) gene, partial cds.
KJ723895	Clavibacter michiganensis subsp. michiganensis strain 0784 DNA ligase (ligA) gene, partial cds.
KJ723896	Clavibacter michiganensis subsp. michiganensis strain 0785 DNA ligase (ligA) gene, partial cds.
KJ723897	Clavibacter michiganensis subsp. michiganensis strain 08223 DNA ligase (ligA) gene, partial cds.
KJ723898	Clavibacter michiganensis subsp. michiganensis strain 08224 DNA ligase (ligA) gene, partial cds.
KJ723899	Clavibacter michiganensis subsp. michiganensis strain 09081 DNA ligase (ligA) gene, partial cds.
KJ723900	Clavibacter michiganensis subsp. michiganensis strain 09085 DNA ligase (ligA) gene, partial cds.
KJ723901	Clavibacter michiganensis subsp. michiganensis strain 09086 DNA ligase (ligA) gene, partial cds.
KJ723903	Clavibacter michiganensis subsp. michiganensis strain 11015 DNA ligase (ligA) gene, partial cds.
KJ723904	Clavibacter michiganensis subsp. michiganensis strain 12069 DNA ligase (ligA) gene, partial cds.
KJ723905	Clavibacter michiganensis subsp. michiganensis strain 12083 DNA ligase (ligA) gene, partial cds.
KJ723906	Clavibacter michiganensis subsp. michiganensis strain 12084 DNA ligase (ligA) gene, partial cds.
KJ723907	Clavibacter michiganensis subsp. michiganensis strain 13048 DNA ligase (ligA) gene, partial cds.
KJ723908	Clavibacter michiganensis subsp. michiganensis strain 13054 DNA ligase (ligA) gene, partial cds.
KJ723909	Clavibacter michiganensis subsp. michiganensis strain 13084 DNA ligase (ligA) gene, partial cds.
KJ723910	Clavibacter michiganensis subsp. michiganensis strain 13090 DNA ligase (ligA) gene, partial cds.
KJ723911	Clavibacter michiganensis subsp. michiganensis strain 13091 DNA ligase (ligA) gene, partial cds.
KJ723912	Clavibacter michiganensis subsp. michiganensis strain 13109 DNA ligase (ligA) gene, partial cds.
KJ723913	Clavibacter michiganensis subsp. michiganensis strain 13115 DNA ligase (ligA) gene, partial cds.
KJ723914	Clavibacter michiganensis subsp. michiganensis strain 13117 DNA ligase (ligA) gene, partial cds.
KJ723915	Clavibacter michiganensis subsp. michiganensis strain 13129 DNA ligase (ligA) gene, partial cds.
KJ723916	Clavibacter michiganensis subsp. michiganensis strain 13134 DNA ligase (ligA) gene, partial cds.
KJ723917	Clavibacter michiganensis subsp. michiganensis strain 0310 succinate dehydrogenase flavoprotein subunit (sdhA) gene, partial cds.
[truncated: 4,491 more rows]

## Sheet: from ENA, as of 20201231 tomato
accession	description
KP195264	Ageratum enation virus isolate TC228 segment DNA-A, complete sequence.
JX436472	Ageratum enation virus isolate TC357, complete genome.
KC795968	Ageratum enation virus isolate TC358, complete genome.
KC818421	Ageratum enation virus isolate TC364, complete genome.
MN187417	Ageratum enation virus isolate YN5225 clone 38, complete genome.
MW012407	Ageratum yellow vein China virus isolate BLT AV2 protein, AV1 protein, AC3 protein, AC2 protein, AC1 protein, and AC4 protein genes, complete cds.
KU954377	Ageratum yellow vein China virus isolate BS1, complete genome.
KU954386	Ageratum yellow vein China virus isolate BS10, complete genome.
AF201087	Glomus intraradices 18S ribosomal RNA gene, partial sequence.
KU954390	Ageratum yellow vein China virus isolate BS11, complete genome.
KU954378	Ageratum yellow vein China virus isolate BS2, complete genome.
KU954379	Ageratum yellow vein China virus isolate BS3, complete genome.
KU954380	Ageratum yellow vein China virus isolate BS4, complete genome.
AF246647	Bemisia tabaci biotype Q 16S ribosomal RNA gene, partial sequence; mitochondrial gene for mitochondrial product.
KU954381	Ageratum yellow vein China virus isolate BS5, complete genome.
KU954382	Ageratum yellow vein China virus isolate BS6, complete genome.
KU954383	Ageratum yellow vein China virus isolate BS7, complete genome.
AF342768	Bemisia tabaci from Bolivia mitochondrial cytochrome oxidase subunit I-like gene, partial sequence.
AF342773	Bemisia tabaci from Morocco cytochrome oxidase subunit I gene, partial cds; mitochondrial gene for mitochondrial product.
AF348599	Phytophthora infestans isolate 93-3 cytochrome oxidase subunit I gene, partial cds; mitochondrial gene for mitochondrial product.
KU954384	Ageratum yellow vein China virus isolate BS8, complete genome.
KU954385	Ageratum yellow vein China virus isolate BS9, complete genome.
KU954387	Ageratum yellow vein China virus isolate NN1, complete genome.
AF502252	Pseudomonas chlororaphis strain PCL1391 sensor kinase (gacS) gene, complete cds.
KU954388	Ageratum yellow vein China virus isolate NN3, complete genome.
KU954389	Ageratum yellow vein China virus isolate QZ1, complete genome.
KU663132	Ageratum yellow vein China virus isolate YN1995 AV2 protein (AV2) gene, complete cds; and AV1 protein (AV1) gene, partial cds.
KU663133	Ageratum yellow vein China virus isolate YN4265 AV2 protein (AV2) gene, complete cds; and AV1 protein (AV1) gene, partial cds.
AJ224509	Pseudomonas syringae pv. tomato repA gene
AJ251294	Cladosporium fulvum hcf-6 gene for hydrophobin
AJ251295	Cladosporium fulvum hcf-5 gene for hydrophobin
AJ316035	Tomato leaf curl disease associated sequence putative C1 gene, clone NIB23-1
AJ316036	Tomato leaf curl disease associated sequence putative C1 gene, clone NIB14-1
KU975392	Ageratum yellow vein China virus isolate YN4265, complete genome.
KU663134	Ageratum yellow vein China virus isolate YN4356 AV2 protein (AV2) gene, complete cds; and AV1 protein (AV1) gene, partial cds.
KU975393	Ageratum yellow vein China virus isolate YN4356, complete genome.
DQ866124	Ageratum yellow vein Hualian virus-[Taiwan:Hsinchu:tom:2003] segment DNA A, complete sequence.
KC677733	Ageratum yellow vein virus clone J29.22, complete genome.
KX900488	Ageratum yellow vein virus isolate Tomato-Saraburi-9 coat protein (AV1) gene, complete cds.
KU663135	Ageratum yellow vein virus isolate YN4358 AV2 protein (AV2) gene, complete cds; and AV1 protein (AV1) gene, partial cds.
EU487045	Ageratum yellow vein virus segment DNA-A, complete sequence.
KM051527	Ageratum yellow vein virus-[Malaysia-Tomato Leaf curl-2011] segment DNA-A, complete sequence.
JQ804985	Ageratum yellow vein virus, complete sequence.
JQ691339	Alfalfa mosaic virus isolate T-12-05 126 kDa protein (P1) gene, partial cds.
AJ748376	Bemisia tabaci mitochondrial partial coi gene for cytochrome oxidase I subunit, specific host tomato, from India, Karnataka, Belgaum
AJ748377	Bemisia tabaci mitochondrial partial coi gene for cytochrome oxidase I subunit, specific host tomato, from India, Karnataka, Ranibennur, Sulibele
JQ691279	Alfalfa mosaic virus isolate T-12-05 90 kDa protein (P2) gene, partial cds.
JQ691219	Alfalfa mosaic virus isolate T-12-05 coat protein (CP) gene, partial cds.
JQ691159	Alfalfa mosaic virus isolate T-12-05 movement protein (MP) gene, partial cds.
JQ691340	Alfalfa mosaic virus isolate T-3-07 126 kDa protein (P1) gene, partial cds.
JQ691280	Alfalfa mosaic virus isolate T-3-07 90 kDa protein (P2) gene, partial cds.
JQ691220	Alfalfa mosaic virus isolate T-3-07 coat protein (CP) gene, partial cds.
JQ691160	Alfalfa mosaic virus isolate T-3-07 movement protein (MP) gene, partial cds.
JQ691332	Alfalfa mosaic virus isolate T-3-84 126 kDa protein (P1) gene, partial cds.
JQ691272	Alfalfa mosaic virus isolate T-3-84 90 kDa protein (P2) gene, partial cds.
JQ691212	Alfalfa mosaic virus isolate T-3-84 coat protein (CP) gene, partial cds.
JQ691152	Alfalfa mosaic virus isolate T-3-84 movement protein (MP) gene, partial cds.
JQ691341	Alfalfa mosaic virus isolate T-4-07 126 kDa protein (P1) gene, partial cds.
JQ691281	Alfalfa mosaic virus isolate T-4-07 90 kDa protein (P2) gene, partial cds.
JQ691221	Alfalfa mosaic virus isolate T-4-07 coat protein (CP) gene, partial cds.
JQ691161	Alfalfa mosaic virus isolate T-4-07 movement protein (MP) gene, partial cds.
JQ691334	Alfalfa mosaic virus isolate T-4-92 126 kDa protein (P1) gene, partial cds.
JQ691274	Alfalfa mosaic virus isolate T-4-92 90 kDa protein (P2) gene, partial cds.
JQ691214	Alfalfa mosaic virus isolate T-4-92 coat protein (CP) gene, partial cds.
JQ691154	Alfalfa mosaic virus isolate T-4-92 movement protein (MP) gene, partial cds.
JQ691333	Alfalfa mosaic virus isolate T-5-88 126 kDa protein (P1) gene, partial cds.
JQ691273	Alfalfa mosaic virus isolate T-5-88 90 kDa protein (P2) gene, partial cds.
JQ691213	Alfalfa mosaic virus isolate T-5-88 coat protein (CP) gene, partial cds.
JQ691153	Alfalfa mosaic virus isolate T-5-88 movement protein (MP) gene, partial cds.
JQ691335	Alfalfa mosaic virus isolate T-6-92 126 kDa protein (P1) gene, partial cds.
JQ691275	Alfalfa mosaic virus isolate T-6-92 90 kDa protein (P2) gene, partial cds.
JQ691215	Alfalfa mosaic virus isolate T-6-92 coat protein (CP) gene, partial cds.
JQ691155	Alfalfa mosaic virus isolate T-6-92 movement protein (MP) gene, partial cds.
JQ691336	Alfalfa mosaic virus isolate T-7-05 126 kDa protein (P1) gene, partial cds.
JQ691276	Alfalfa mosaic virus isolate T-7-05 90 kDa protein (P2) gene, partial cds.
JQ691216	Alfalfa mosaic virus isolate T-7-05 coat protein (CP) gene, partial cds.
JQ691156	Alfalfa mosaic virus isolate T-7-05 movement protein (MP) gene, partial cds.
AJ966244	Tomato leaf curl Joydebpur beta, complete sequence
AM040593	Bemisia tabaci mitochondrial COI gene for cytochrome oxidase subunit I, isolate Kolar
AM040594	Bemisia tabaci mitochondrial COI gene for cytochrome oxidase subunit I, biotype B
JQ691337	Alfalfa mosaic virus isolate T-8-05 126 kDa protein (P1) gene, partial cds.
JQ691277	Alfalfa mosaic virus isolate T-8-05 90 kDa protein (P2) gene, partial cds.
JQ691217	Alfalfa mosaic virus isolate T-8-05 coat protein (CP) gene, partial cds.
JQ691157	Alfalfa mosaic virus isolate T-8-05 movement protein (MP) gene, partial cds.
JQ691338	Alfalfa mosaic virus isolate T-9-05 126 kDa protein (P1) gene, partial cds.
JQ691278	Alfalfa mosaic virus isolate T-9-05 90 kDa protein (P2) gene, partial cds.
JQ691218	Alfalfa mosaic virus isolate T-9-05 coat protein (CP) gene, partial cds.
JQ691158	Alfalfa mosaic virus isolate T-9-05 movement protein (MP) gene, partial cds.
MT733818	Bean golden mosaic virus isolate BGMV:BR:G3 segment DNA-A, complete sequence.
MH645906	Beet western yellows virus isolate jinzhong coat protein (CP) gene, complete cds.
MH645905	Beet western yellows virus isolate SXJZ RNA-dependent RNA polymerase (RdRp), coat protein (CP), and movement protein (MP) genes, partial cds.
MN020538	Betasatellite sp. NIBSM-TRN isolate TRN-Bam1, complete sequence.
MK784257	Bhendi yellow vein mosaic virus isolate BARI19 segment DNA A, partial sequence.
MK784263	Bhendi yellow vein mosaic virus isolate Dhak361 segment DNA A, partial sequence.
MK784270	Bhendi yellow vein mosaic virus isolate Rajs342 segment DNA A, partial sequence.
HQ283389	Broad bean wilt virus 2 isolate XJ14-3 segment RNA2, complete sequence.
JQ855708	Broad bean wilt virus 2 isolate XJ14-3a segment RNA2, complete sequence.
EU216023	Capsicum chlorosis virus isolate CaCV_To_Har nucleocapsid (N) gene, complete cds.
HM070167	Capsicum chlorosis virus isolate CaCV-ss nucleocapsid protein mRNA, partial cds.
EU095940	Capsicum chlorosis virus isolate CaCV-To-India nucleocapsid protein (N) gene, complete cds.
HQ897927	Capsicum chlorosis virus isolate CaCV-tom nucleocapsid protein (N) gene, complete cds.
AM698093	Columnea latent viroid, isolate GC9, genomic RNA
AM698094	Columnea latent viroid, isolate NC17, genomic RNA
AY043482	Haematonectria haematococca isolate 71-tomato translation elongation factor 1 alpha gene, partial cds.
KP324742	Capsicum chlorosis virus isolate Yuxi-2013 nucleocapsid protein gene, complete cds.
MG132054	Chickpea chlorotic dwarf virus isolate 3.2-2016 movement protein gene, partial cds.
KP881605	Chickpea chlorotic dwarf virus isolate 330Vehari, complete genome.
MG132053	Chickpea chlorotic dwarf virus isolate T7.2-016 RepA, Rep, and movement protein genes, partial cds.
MN095552	Chili leaf curl betasatellite isolate IIHR, complete genome.
KF229718	Chili leaf curl virus-Oman isolate Tom-26, complete genome.
KF229719	Chili leaf curl virus-Oman isolate Tom-27, complete genome.
AY152703	Thanatephorus cucumeris isolate TO-3 internal transcribed spacer 1, partial sequence; 5.8S ribosomal RNA gene, complete sequence; and internal transcribed spacer 2, partial sequence.
AY152705	Thanatephorus cucumeris isolate TO-5 internal transcribed spacer 1, partial sequence; 5.8S ribosomal RNA gene, complete sequence; and internal transcribed spacer 2, partial sequence.
KF229720	Chili leaf curl virus-Oman isolate Tom-33, complete genome.
AY180955	Aster yellows phytoplasma strain BB 16S ribosomal RNA gene, partial sequence.
FJ515274	Chilli leaf curl betasatellite clone ChLCB[PK:Mul:07], complete sequence.
KF471038	Chilli leaf curl India alphasatellite clone VIRO 420, complete sequence.
AY354385	Fusarium oxysporum f. sp. lycopersici 18S ribosomal RNA gene, partial sequence; internal transcribed spacer 1, 5.8S ribosomal RNA gene and internal transcribed spacer 2, complete sequence; and 28S ribosomal RNA gene, partial sequence.
AY354386	Fusarium oxysporum f. sp. radicis-lycopersici 18S ribosomal RNA gene, partial sequence; internal transcribed spacer 1, 5.8S ribosomal RNA gene and internal transcribed spacer 2, complete sequence; and 28S ribosomal RNA gene, partial sequence.
AY354387	Fusarium oxysporum f. sp. radicis-lycopersici 18S ribosomal RNA gene, partial sequence; internal transcribed spacer 1, 5.8S ribosomal RNA gene and internal transcribed spacer 2, complete sequence; and 28S ribosomal RNA gene, partial sequence.
AY354400	Fusarium oxysporum f. sp. lycopersici 18S ribosomal RNA gene, partial sequence; internal transcribed spacer 1, 5.8S ribosomal RNA gene and internal transcribed spacer 2, complete sequence; and 28S ribosomal RNA gene, partial sequence.
AY354401	Fusarium oxysporum f. sp. radicis-lycopersici 18S ribosomal RNA gene, partial sequence; internal transcribed spacer 1, 5.8S ribosomal RNA gene and internal transcribed spacer 2, complete sequence; and 28S ribosomal RNA gene, partial sequence.
KJ649706	Chilli leaf curl India virus isolate India:Sonipat:TC290:2010 segment DNA-A, complete sequence.
AY387555	Thanatephorus cucumeris isolate T80 internal transcribed spacer 1, partial sequence; 5.8S ribosomal RNA gene, complete sequence; and internal transcribed spacer 2, partial sequence.
AY387556	Thanatephorus cucumeris isolate T82 internal transcribed spacer 1, partial sequence; 5.8S ribosomal RNA gene, complete sequence; and internal transcribed spacer 2, partial sequence.
HG932561	Chilli leaf curl Multan virus av2 gene for pre coat protein, segment DNA-A, isolate UN
KP195266	Chilli leaf curl Multan virus isolate TC96 segment DNA-A, complete sequence.
AY671952	Citrus exocortis viroid isolate D-104, complete genome.
AY671953	Citrus exocortis viroid isolate D-87, complete genome.
AY671954	Citrus exocortis viroid isolate D-76, complete genome.
AY671955	Citrus exocortis viroid isolate D-43, complete genome.
AY671956	Citrus exocortis viroid isolate D-40, complete genome.
AY671957	Citrus exocortis viroid isolate D-38, complete genome.
LN650708	Chilli leaf curl virus genomic DNA containing Barka region, strain Tom-85, isolate Tom-85, clone Tw10
KM921669	Chilli leaf curl virus isolate India:Sonipat:TC287:2010 segment DNA-A, complete sequence.
JN604500	Chilli leaf curl virus isolate KW1, complete genome.
JF682241	Chilli leaf curl virus isolate Lucknow coat protein (AV1) gene, complete cds.
JN604492	Chilli leaf curl virus isolate Taq1, complete genome.
JN604493	Chilli leaf curl virus isolate Taq2, complete genome.
JN604494	Chilli leaf curl virus isolate Taq3, complete genome.
JN604495	Chilli leaf curl virus isolate Taq4, complete genome.
KP868762	Chilli leaf curl virus isolate TC-Vns segment DNA A, complete sequence.
JN604496	Chilli leaf curl virus isolate Th1, complete genome.
JN604497	Chilli leaf curl virus isolate Th2, complete genome.
JN604498	Chilli leaf curl virus isolate Th3, complete genome.
JN604499	Chilli leaf curl virus isolate Th4, complete genome.
MK757212	Chilli leaf curl virus isolate Tom26-12, complete genome.
AY827617	Bemisia tabaci voucher IMIDA-Tu2.1 cytochrome oxidase subunit I (COI) gene, partial cds; mitochondrial.
AY827618	Bemisia tabaci voucher IMIDA-Tu3.1 cytochrome oxidase subunit I (COI) gene, partial cds; mitochondrial.
AY827619	Bemisia tabaci voucher IMIDA-Tu3.2 cytochrome oxidase subunit I (COI) gene, partial cds; mitochondrial.
AY829468	Phytophthora infestans isolate UASWS0005 internal transcribed spacer 1, 5.8S ribosomal RNA gene, and internal transcribed spacer 2, complete sequence.
AY829469	Phytophthora infestans isolate UASWS0006 internal transcribed spacer 1, 5.8S ribosomal RNA gene, and internal transcribed spacer 2, complete sequence.
AY833600	Torrubiella confragosa voucher UASWS0012 internal transcribed spacer 1, 5.8S ribosomal RNA gene, and internal transcribed spacer 2, complete sequence.
MK757213	Chilli leaf curl virus isolate Tom30-19, complete genome.
MK757214	Chilli leaf curl virus isolate Tom31-23, complete genome.
AY903517	Bemisia tabaci clone UgTmNm21 cytochrome oxidase subunit I-like gene, complete sequence; mitochondrial.
AY903518	Bemisia tabaci clone UgTmNm23 cytochrome oxidase subunit I-like gene, complete sequence; mitochondrial.
AY903579	Bemisia tabaci clone UgTmNm24 cytochrome oxidase subunit I-like gene, complete sequence; mitochondrial.
AY903580	Bemisia tabaci clone UgTmNm25 cytochrome oxidase subunit I-like gene, complete sequence; mitochondrial.
AY903581	Bemisia tabaci clone UgtmNm30 cytochrome oxidase subunit I-like gene, complete sequence; mitochondrial.
MK757215	Chilli leaf curl virus isolate Tom32-30, complete genome.
CM019752	Phenacoccus solenopsis isolate jinhua chromosome 1, whole genome shotgun sequence.
CM019753	Phenacoccus solenopsis isolate jinhua chromosome 2, whole genome shotgun sequence.
CM019754	Phenacoccus solenopsis isolate jinhua chromosome 3, whole genome shotgun sequence.
CM019755	Phenacoccus solenopsis isolate jinhua chromosome 4, whole genome shotgun sequence.
CM019756	Phenacoccus solenopsis isolate jinhua chromosome 5, whole genome shotgun sequence.
CP009075	Verticillium dahliae JR2 chromosome 1, complete sequence.
CP009076	Verticillium dahliae JR2 chromosome 6, complete sequence.
CP009077	Verticillium dahliae JR2 chromosome 3, complete sequence.
CP009078	Verticillium dahliae JR2 chromosome 5, complete sequence.
CP009079	Verticillium dahliae JR2 chromosome 2, complete sequence.
CP009080	Verticillium dahliae JR2 chromosome 4, complete sequence.
CP009081	Verticillium dahliae JR2 chromosome 8, complete sequence.
CP009082	Verticillium dahliae JR2 chromosome 7, complete sequence.
CP016554	Ralstonia solanacearum FJAT-1458, complete genome.
CP016555	Ralstonia solanacearum FJAT-1458 plasmid plas1, complete sequence.
CP019871	Pseudomonas syringae pv. tomato strain B13-200 chromosome, complete genome.
CP019872	Pseudomonas syringae pv. tomato strain B13-200 plasmid pB13-200A, complete sequence.
CP019873	Pseudomonas syringae pv. tomato strain B13-200 plasmid pB13-200B, complete sequence.
CP019874	Pseudomonas syringae pv. tomato strain B13-200 plasmid pB13-200C, complete sequence.
CP022985	Mariniflexile sp. TRM1-10 chromosome, complete genome.
CP029361	Streptomyces globisporus strain TFH56 chromosome, complete genome.
CP029362	Streptomyces globisporus strain TFH56 plasmid pTFSG1, complete sequence.
CP029363	Streptomyces globisporus strain TFH56 plasmid pTFSG2, complete sequence.
CP033724	Clavibacter michiganensis subsp. michiganensis strain UF1 chromosome, complete genome.
CP033725	Clavibacter michiganensis subsp. michiganensis strain UF1 plasmid pCM1-UF1, complete sequence.
CP033726	Clavibacter michiganensis subsp. michiganensis strain UF1 plasmid pCM2U-F1, complete sequence.
CP052068	Ralstonia solanacearum strain FJAT91.F50 chromosome, complete genome.
CP052069	Ralstonia solanacearum strain FJAT91.F50 plasmid Plas1, complete sequence.
CP052070	Ralstonia solanacearum strain FJAT454.F1 chromosome, complete genome.
CP052071	Ralstonia solanacearum strain FJAT454.F1 plasmid Plas1, complete sequence.
CP052072	Ralstonia solanacearum strain FJAT448.F50 chromosome, complete genome.
CP052073	Ralstonia solanacearum strain FJAT448.F50 plasmid Plas1, complete sequence.
CP052074	Ralstonia solanacearum strain FJAT448.F1 chromosome, complete genome.
CP052075	Ralstonia solanacearum strain FJAT448.F1 plasmid Plas1, complete sequence.
CP052076	Ralstonia solanacearum strain FJAT445.F50 chromosome, complete genome.
CP052077	Ralstonia solanacearum strain FJAT445.F50 plasmid Plas1, complete sequence.
CP052078	Ralstonia solanacearum strain FJAT445.F1 chromosome, complete genome.
CP052079	Ralstonia solanacearum strain FJAT445.F1 plasmid Plas1, complete sequence.
CP052080	Ralstonia solanacearum strain FJAT442.F50 chromosome, complete genome.
CP052081	Ralstonia solanacearum strain FJAT442.F50 plasmid Plas1, complete sequence.
CP052082	Ralstonia solanacearum strain FJAT442.F1 chromosome, complete genome.
CP052083	Ralstonia solanacearum strain FJAT442.F1 plasmid Plas1, complete sequence.
CP052084	Ralstonia solanacearum strain FJAT15353.F8 chromosome, complete genome.
CP052085	Ralstonia solanacearum strain FJAT15353.F8 plasmid Plas1, complete sequence.
CP052086	Ralstonia solanacearum strain FJAT15353.F50 chromosome, complete genome.
CP052087	Ralstonia solanacearum strain FJAT15353.F50 plasmid Plas1, complete sequence.
CP052088	Ralstonia solanacearum strain FJAT15353.F1 chromosome, complete genome.
CP052089	Ralstonia solanacearum strain FJAT15353.F1 plasmid Plas1, complete sequence.
CP052090	Ralstonia solanacearum strain FJAT15340.F6 chromosome, complete genome.
CP052091	Ralstonia solanacearum strain FJAT15340.F6 plasmid Plas1, complete sequence.
CP052092	Ralstonia solanacearum strain FJAT15340.F50 chromosome, complete genome.
CP052093	Ralstonia solanacearum strain FJAT15340.F50 plasmid Plas1, complete sequence.
CP052094	Ralstonia solanacearum strain FJAT15340.F1 chromosome, complete genome.
CP052095	Ralstonia solanacearum strain FJAT15340.F1 plasmid Plas1, complete sequence.
CP052096	Ralstonia solanacearum strain FJAT15304.F6 chromosome, complete genome.
CP052097	Ralstonia solanacearum strain FJAT15304.F6 plasmid Plas1, complete sequence.
CP052098	Ralstonia solanacearum strain FJAT15304.F50 chromosome, complete genome.
CP052099	Ralstonia solanacearum strain FJAT15304.F50 plasmid Plas1, complete sequence.
CP052100	Ralstonia solanacearum strain FJAT15304.F1 chromosome, complete genome.
CP052101	Ralstonia solanacearum strain FJAT15304.F1 plasmid Plas1, complete sequence.
CP052102	Ralstonia solanacearum strain FJAT15252.F50 chromosome, complete genome.
CP052103	Ralstonia solanacearum strain FJAT15252.F50 plasmid Plas1, complete sequence.
CP052104	Ralstonia solanacearum strain FJAT15252.F1 chromosome, complete genome.
CP052105	Ralstonia solanacearum strain FJAT15252.F1 plasmid Plas1, complete sequence.
CP052106	Ralstonia solanacearum strain FJAT15249.F50 chromosome, complete genome.
CP052107	Ralstonia solanacearum strain FJAT15249.F50 plasmid Plas1, complete sequence.
CP052108	Ralstonia solanacearum strain FJAT15249.F1 chromosome, complete genome.
CP052109	Ralstonia solanacearum strain FJAT15249.F1 plasmid Plas1, complete sequence.
CP052110	Ralstonia solanacearum strain FJAT15244.F50 chromosome, complete genome.
CP052111	Ralstonia solanacearum strain FJAT15244.F50 plasmid Plas1, complete sequence.
CP052112	Ralstonia solanacearum strain FJAT15244.F1 chromosome, complete genome.
CP052113	Ralstonia solanacearum strain FJAT15244.F1 plasmid Plas1, complete sequence.
CP052114	Ralstonia solanacearum strain FJAT1463.F50 chromosome, complete genome.
CP052115	Ralstonia solanacearum strain FJAT1463.F50 plasmid Plas1, complete sequence.
CP052116	Ralstonia solanacearum strain FJAT1463.F1 chromosome, complete genome.
CP052117	Ralstonia solanacearum strain FJAT1463.F1 plasmid Plas1, complete sequence.
CP052118	Ralstonia solanacearum strain FJAT1458.F50 chromosome, complete genome.
CP052119	Ralstonia solanacearum strain FJAT1458.F50 plasmid Plas1, complete sequence.
CP052120	Ralstonia solanacearum strain FJAT1458.F1 chromosome, complete genome.
CP052121	Ralstonia solanacearum strain FJAT1458.F1 plasmid Plas1, complete sequence.
CP052122	Ralstonia solanacearum strain FJAT1452.F50 chromosome, complete genome.
CP052123	Ralstonia solanacearum strain FJAT1452.F50 plasmid Plas1, complete sequence.
CP052124	Ralstonia solanacearum strain FJAT1452.F1 chromosome, complete genome.
CP052125	Ralstonia solanacearum strain FJAT1452.F1 plasmid Plas1, complete sequence.
CP052126	Ralstonia solanacearum strain FJAT1303.F50 chromosome, complete genome.
CP052127	Ralstonia solanacearum strain FJAT1303.F50 plasmid Plas1, complete sequence.
CP052128	Ralstonia solanacearum strain FJAT1303.F1 chromosome, complete genome.
CP052129	Ralstonia solanacearum strain FJAT1303.F1 plasmid Plas1, complete sequence.
CP052130	Ralstonia solanacearum strain FJAT1303.F8 chromosome, complete genome.
CP052131	Ralstonia solanacearum strain FJAT1303.F8 plasmid Plas1, complete sequence.
CP059162	Pseudomonas chlororaphis subsp. aurantiaca strain YS05 chromosome, complete genome.
CP060701	Ralstonia solanacearum strain FJAT454.F50-1 chromosome, complete genome.
CP060702	Ralstonia solanacearum strain FJAT454.F50-1 plasmid Plas1, complete sequence.
DQ011592	Bemisia tabaci from tomato cytochrome oxidase subunit I (COI) gene, partial cds; mitochondrial.
DQ017082	Bemisia tabaci from China cytochrome oxidase subunit I (COI) gene, partial cds; mitochondrial.
DQ017518	Bemisia tabaci strain tomato 18S ribosomal RNA gene, partial sequence; internal transcribed spacer 1, complete sequence; and 5.8S ribosomal RNA gene, partial sequence.
DQ017519	Bemisia tabaci strain tomato 18S ribosomal RNA gene, partial sequence; internal transcribed spacer 1, complete sequence; and 5.8S ribosomal RNA gene, partial sequence.
DQ017522	Bemisia tabaci strain tomato 18S ribosomal RNA gene, partial sequence; internal transcribed spacer 1, complete sequence; and 5.8S ribosomal RNA gene, partial sequence.
DQ017523	Bemisia tabaci strain cotton 18S ribosomal RNA gene, partial sequence; internal transcribed spacer 1, complete sequence; and 5.8S ribosomal RNA gene, partial sequence.
DQ017524	Bemisia tabaci strain cotton 18S ribosomal RNA gene, partial sequence; internal transcribed spacer 1, complete sequence; and 5.8S ribosomal RNA gene, partial sequence.
DQ017525	Bemisia tabaci strain cotton 18S ribosomal RNA gene, partial sequence; internal transcribed spacer 1, complete sequence; and 5.8S ribosomal RNA gene, partial sequence.
DQ017526	Bemisia tabaci strain cotton 18S ribosomal RNA gene, partial sequence; internal transcribed spacer 1, complete sequence; and 5.8S ribosomal RNA gene, partial sequence.
DQ022677	Columnea latent viroid clone PC-2-Pa2, complete sequence.
DQ076250	Columnea latent viroid clone PC-2-Pa54 plus 88, complete genome.
MK757216	Chilli leaf curl virus isolate Tom34-34, complete genome.
MK757217	Chilli leaf curl virus isolate Tom35-26, complete genome.
DQ116050	Meloidogyne incognita superoxide dismutase gene, partial cds.
DQ116051	Meloidogyne incognita superoxide dismutase gene, partial cds.
KF515609	Chilli leaf curl virus-India [Anand:Tomato:2012] isolate ChiLCV-IN segment DNA-A, complete sequence.
DQ130053	Bemisia tabaci isolate 1 from Belize cytochrome oxidase subunit I (COI) gene, partial cds; mitochondrial.
DQ130056	Bemisia tabaci isolate 49 from Egypt cytochrome oxidase subunit I (COI) gene, partial cds; mitochondrial.
DQ130059	Bemisia tabaci from Mexico cytochrome oxidase subunit I (COI) gene, partial cds; mitochondrial.
DQ133370	Bemisia tabaci isolate Bolivia99 cytochrome oxidase subunit I-like (COI) gene, partial sequence; mitochondrial.
DQ133375	Bemisia tabaci isolate Puerto Rico B cytochrome oxidase subunit I-like (COI) gene, partial sequence; mitochondrial.
DQ133377	Bemisia tabaci isolate SP92tomato cytochrome oxidase subunit I-like (COI) gene, partial sequence; mitochondrial.
DQ133378	Bemisia tabaci isolate Sudan1 cytochrome oxidase subunit I-like (COI) gene, partial sequence; mitochondrial.
DQ133379	Bemisia tabaci isolate Sudan2 cytochrome oxidase subunit I-like (COI) gene, partial sequence; mitochondrial.
DQ133380	Bemisia tabaci isolate Sudan3 cytochrome oxidase subunit I-like (COI) gene, partial sequence; mitochondrial.
MH577035	Chilli leaf curl virus-India clone pBamP20 segment DNA-A, complete sequence.
MH577034	Chilli leaf curl virus-India clone pBamU27 segment DNA-A, complete sequence.
DQ165236	Verticillium dahliae isolate 78 ribosomal RNA intergenic spacer, partial sequence.
DQ165237	Verticillium dahliae isolate 88 ribosomal RNA intergenic spacer, partial sequence.
DQ165238	Verticillium dahliae isolate 109 ribosomal RNA intergenic spacer, partial sequence.
DQ166891	Verticillium dahliae isolate 78 beta tubulin (TUB) gene, partial cds.
DQ166892	Verticillium dahliae isolate 88 beta tubulin (TUB) gene, partial cds.
MF773493	Chilli veinal mottle virus isolate AABTPK capsid protein gene, partial cds.
MH172158	Chilli veinal mottle virus isolate AARCT-CI cytoplasmic inclusion protein gene, partial cds.
MH172155	Chilli veinal mottle virus isolate AART-CI cytoplasmic inclusion protein gene, partial cds.
DQ228697	Meloidogyne floridensis clone pMF1 cytochrome oxidase II (COII) gene, partial cds; tRNA-His gene, complete sequence; and 16S ribosomal RNA gene, partial sequence; mitochondrial.
KT876048	Chilli veinal mottle virus isolate AARTPK coat protein gene, partial cds.
HM595741	Chilli veinal mottle virus isolate Tom.Rajanakuntae coat protein (CP) gene, partial cds.
MH779497	Chilli yellow ringspot virus isolate 14YV855 segment L, complete sequence.
DQ266122	Verticillium dahliae isolate V510I actin (Act) gene, partial cds.
DQ266138	Verticillium dahliae isolate V510I beta-tubulin gene, partial cds.
DQ266175	Verticillium dahliae isolate V510I calmodulin (Cal) gene, partial cds.
DQ266189	Verticillium dahliae isolate V510I histone 3 (H3) gene, partial cds.
DQ266213	Verticillium dahliae isolate V510I internal transcribed spacer 1, partial sequence; 5.8S ribosomal RNA gene and internal transcribed spacer 2, complete sequence; and 28S ribosomal RNA gene, partial sequence.
MH779496	Chilli yellow ringspot virus isolate 14YV855 segment M, complete sequence.
MH779495	Chilli yellow ringspot virus isolate 14YV855 segment S, complete sequence.
AF226666	Chino del tomate virus-[B52] variant B52 movement protein (BV1) and movement protein (BC1) genes, complete cds.
AF226665	Chino del tomate virus-[H6] variant H6 coat protein (AV1), replication enhancer protein (AC3), transcriptional activator protein (AC2), replication initiator protein (AC1), and AC4 genes, complete cds.
AF226664	Chino del tomate virus-[H8] variant H8 coat protein (AV1), replication enhancement protein (AC3), transcriptional activator protein (AC2), replication initiator protein (AC1), and AC4 genes, complete cds.
JX262389	Cotton leaf curl Burewala alphasatellite clone HJP06, complete sequence.
HM461862	Cotton leaf curl Burewala virus clone tomF1 segment A, complete sequence.
HM461863	Cotton leaf curl Burewala virus clone tomF2 segment A, complete sequence.
KC763631	Cotton leaf curl Gezira alphasatellite isolate SD:WM:tom1:11, complete genome.
KC763632	Cotton leaf curl Gezira alphasatellite isolate SD:WM:tom2:11, complete genome.
KC763633	Cotton leaf curl Gezira alphasatellite isolate SD:WM:tom3:11, complete genome.
KC763634	Cotton leaf curl Gezira alphasatellite isolate SD:WM:tom4:11, complete genome.
MK456609	Cotton leaf curl Gezira betasatellite, complete genome.
HG932562	Cotton leaf curl Multan betasatellite complete sequence, isolate UN
KF964654	Cotton leaf curl Multan betasatellite isolate ToLCBV-Ban5-AJ810354, complete sequence.
GQ374449	Cotton leaf curl virus-associated DNA beta isolate Bihar, complete sequence.
MN026269	Croton yellow vein mosaic alphasatellite isolate Raipur, partial sequence.
KF964649	Croton yellow vein mosaic betasatellite isolate PaLCuV-AY738103, complete sequence.
KX960235	Croton yellow vein mosaic virus clone 2B coat protein gene, complete cds.
KF157554	Croton yellow vein mosaic virus strain India:UP:Matera:Tomato4:2013 coat protein (AV1) gene, complete cds.
Y16924	Cucumber mosaic cucumovirus RNA1 1a gene, strain Tfn
DQ365874	Bemisia tabaci isolate ES-SP2 cytochrome oxidase subunit I (COI) gene, partial cds; mitochondrial.
DQ365875	Bemisia tabaci isolate ES-SP1 cytochrome oxidase subunit I (COI) gene, partial cds; mitochondrial.
DQ365876	Bemisia tabaci isolate PT-POR cytochrome oxidase subunit I (COI) gene, partial cds; mitochondrial.
DQ375238	Tomato little leaf phytoplasma 16S ribosomal RNA gene, partial sequence.
Y16925	Cucumber mosaic cucumovirus RNA2 2a and 2b genes, strain Tfn
Y16926	Cucumber mosaic cucumovirus RNA3 3a gene and gene encoding coat protein
AM183114	Cucumber mosaic virus (strain Pl-1) genomic RNA segment RNA1, strain Pl-1, complete sequence
AM183115	Cucumber mosaic virus (strain Pl-1) genomic RNA segment RNA2, strain Pl-1, complete sequence
DQ516571	Liriomyza trifolii isolate Ltr-38 cytochrome oxidase subunit I (COI) gene, partial cds; mitochondrial.
DQ516574	Liriomyza trifolii isolate Ltr-68 cytochrome oxidase subunit I (COI) gene, partial cds; mitochondrial.
DQ516581	Liriomyza trifolii isolate Ltr-19 cytochrome oxidase subunit I (COI) gene, partial cds; mitochondrial.
DQ516656	Liriomyza trifolii isolate Ltr-35 cytochrome oxidase subunit I (COI) gene, partial cds; mitochondrial.
DQ516658	Liriomyza trifolii isolate Lfl-5 cytochrome oxidase subunit I (COI) gene, partial cds; mitochondrial.
DQ516664	Liriomyza trifolii isolate Ltr-76 cytochrome oxidase subunit I (COI) gene, partial cds; mitochondrial.
DQ516666	Liriomyza trifolii isolate Ltr-77 cytochrome oxidase subunit I (COI) gene, partial cds; mitochondrial.
DQ516672	Liriomyza trifolii isolate Lfl-12 cytochrome oxidase subunit I (COI) gene, partial cds; mitochondrial.
AM183116	Cucumber mosaic virus (strain Pl-1) genomic RNA segment RNA3, strain Pl-1, complete sequence
DQ777760	Sweet potato witches'-broom phytoplasma isolate 111 16S ribosomal RNA gene, 16S-23S ribosomal RNA intergenic spacer, and tRNA-Ile gene, complete sequence; and 23S ribosomal RNA gene, partial sequence.
DQ777761	Unidentified mollicute isolate 222 16S ribosomal RNA gene, 16S-23S ribosomal RNA intergenic spacer, and tRNA-Ile gene, complete sequence; and 23S ribosomal RNA gene, partial sequence.
AM183117	Cucumber mosaic virus (strain Ri-8) genomic RNA segment RNA1, strain Ri-8, complete sequence
AM183118	Cucumber mosaic virus (strain Ri-8) genomic RNA segment RNA2, strain Ri-8, complete sequence
AM183119	Cucumber mosaic virus (strain Ri-8) genomic RNA segment RNA3, strain Ri-8, complete sequence
DQ832536	Liriomyza trifolii isolate LT-07 cytochrome oxidase subunit I (COI) gene, partial cds; mitochondrial.
DQ832537	Liriomyza trifolii isolate LT-08 cytochrome oxidase subunit I (COI) gene, partial cds; mitochondrial.
EU118809	Cucumber mosaic virus 1a protein (1a) gene, partial cds.
DQ785470	Cucumber mosaic virus clone pCb7RNA2 segment RNA2, complete sequence.
MN520213	Cucumber mosaic virus clone RKJ-12 capsid protein (CP) gene, complete cds.
MN514839	Cucumber mosaic virus clone RKJ-13 capsid protein gene, complete cds.
MN520212	Cucumber mosaic virus clone RKJ-14 capsid protein (CP) gene, complete cds.
DQ141675	Cucumber mosaic virus coat protein gene, complete cds.
Y10886	Cucumber mosaic virus gene encoding coat protein
MN656189	Cucumber mosaic virus isolate 253-15 coat protein (CP) gene, complete cds.
MH119068	Cucumber mosaic virus isolate AARTF coat protein gene, complete cds.
JX000232	Cucumber mosaic virus isolate Adb68 2b protein gene, complete cds.
JX000233	Cucumber mosaic virus isolate Ajs4 2b protein gene, complete cds.
JX025999	Cucumber mosaic virus isolate Ajs4 movement protein (3a) and coat protein (3b) genes, complete cds.
DQ302714	Cucumber mosaic virus isolate BF coat protein (CP) gene, complete cds.
HQ829827	Cucumber mosaic virus isolate BJ-tomato coat protein gene, complete cds.
KT284909	Cucumber mosaic virus isolate BJ1 coat protein gene, partial cds.
DQ991687	Glomerella acutata isolate DAR68512 beta tubulin 2 gene, partial cds; and intron 6.
DQ991691	Glomerella acutata isolate DAR69982 beta tubulin 2 gene, partial cds; and intron 6.
JX025971	Cucumber mosaic virus isolate Bon2 2b protein (2b) gene, complete cds.
JX025988	Cucumber mosaic virus isolate Bon94 2b protein (2b) gene, complete cds.
JX025991	Cucumber mosaic virus isolate Bon94 movement protein (3a) and coat protein (3b) genes, complete cds.
EF216866	Cucumber mosaic virus isolate Cb7 segment RNA1, complete sequence.
EF051631	Tomato apical stunt viroid from Senegal, complete genome.
DQ302718	Cucumber mosaic virus isolate CF coat protein (CP) gene, complete cds.
MK579337	Cucumber mosaic virus isolate CMV-SA2 coat protein gene, complete cds.
KM207236	Cucumber mosaic virus isolate Egy9 coat protein gene, complete cds.
MN990927	Cucumber mosaic virus isolate EM160348 1a protein gene, partial cds.
MN990931	Cucumber mosaic virus isolate EM160348 2a protein gene, partial cds.
MN990935	Cucumber mosaic virus isolate EM160348 coat protein gene, partial cds.
EF139178	Burkholderia unamae strain TNe-873 16S ribosomal RNA gene, partial sequence.
EF139179	Burkholderia unamae strain TATl-3742 16S ribosomal RNA gene, partial sequence.
EF139180	Burkholderia unamae strain TSi-883 16S ribosomal RNA gene, partial sequence.
EF139181	Burkholderia unamae strain TATl-371 16S ribosomal RNA gene, partial sequence.
EF139182	Burkholderia tropica strain TNe-865 16S ribosomal RNA gene, partial sequence.
EF139183	Burkholderia tropica strain TSi-887 16S ribosomal RNA gene, partial sequence.
EF139184	Burkholderia sp. TNe-862 16S ribosomal RNA gene, partial sequence.
EF139185	Burkholderia caballeronis strain TNe-878 16S ribosomal RNA gene, partial sequence.
EF139186	Burkholderia caballeronis strain TNe-841 16S ribosomal RNA gene, partial sequence.
EF139187	Burkholderia xenovorans strain TCo-382 16S ribosomal RNA gene, partial sequence.
EF139188	Burkholderia xenovorans strain TCo-26 16S ribosomal RNA gene, partial sequence.
EF164961	Polish tomato phyllody phytoplasma 16S ribosomal RNA gene, partial sequence.
MN990926	Cucumber mosaic virus isolate EM170589 1a protein gene, partial cds.
MN990930	Cucumber mosaic virus isolate EM170589 2a protein gene, partial cds.
EF200537	Tomato yellows phytoplasma variable mosaic gene cluster, partial sequence.
MN990934	Cucumber mosaic virus isolate EM170589 coat protein gene, partial cds.
MN990925	Cucumber mosaic virus isolate EM170683 1a protein gene, partial cds.
EF394430	Liriomyza trifolii isolate Ltr-d1 cytochrome oxidase subunit I (COI) gene, partial cds; mitochondrial.
MN990929	Cucumber mosaic virus isolate EM170683 2a protein gene, partial cds.
MN990933	Cucumber mosaic virus isolate EM170683 coat protein gene, partial cds.
EF437260	Fusarium oxysporum f. sp. radicis-lycopersici strain ZUM 2407 large subunit ribosomal RNA gene, partial sequence.
EF437261	Fusarium oxysporum f. sp. radicis-lycopersici strain RL2037 large subunit ribosomal RNA gene, partial sequence.
EF437262	Fusarium oxysporum f. sp. radicis-lycopersici strain RL2309 large subunit ribosomal RNA gene, partial sequence.
EF437263	Fusarium oxysporum f. sp. radicis-lycopersici strain MDI031216059 large subunit ribosomal RNA gene, partial sequence.
EF437264	Fusarium oxysporum f. sp. radicis-lycopersici strain MDI040126018 large subunit ribosomal RNA gene, partial sequence.
EF437265	Fusarium oxysporum f. sp. radicis-lycopersici strain PD 20006163 large subunit ribosomal RNA gene, partial sequence.
EF437266	Fusarium oxysporum f. sp. radicis-lycopersici strain PD 87/192 large subunit ribosomal RNA gene, partial sequence.
EF437267	Fusarium oxysporum f. sp. radicis-lycopersici strain PD 87/193 large subunit ribosomal RNA gene, partial sequence.
EF437268	Fusarium oxysporum f. sp. radicis-lycopersici strain PD 87/245 large subunit ribosomal RNA gene, partial sequence.
EF437269	Fusarium oxysporum f. sp. radicis-lycopersici strain PD 95/1187 large subunit ribosomal RNA gene, partial sequence.
EF437270	Fusarium oxysporum f. sp. radicis-lycopersici strain C142 large subunit ribosomal RNA gene, partial sequence.
EF437271	Fusarium oxysporum f. sp. radicis-lycopersici strain C560 large subunit ribosomal RNA gene, partial sequence.
EF437272	Fusarium oxysporum f. sp. radicis-lycopersici strain C63F large subunit ribosomal RNA gene, partial sequence.
EF437289	Fusarium oxysporum f. sp. lycopersici strain 004 large subunit ribosomal RNA gene, partial sequence.
EF437290	Fusarium oxysporum f. sp. lycopersici strain 007 large subunit ribosomal RNA gene, partial sequence.
EF437292	Fusarium oxysporum f. sp. radicis-lycopersici strain ZUM 2407 small subunit ribosomal RNA gene, partial sequence; mitochondrial.
EF437293	Fusarium oxysporum f. sp. radicis-lycopersici strain RL2037 small subunit ribosomal RNA gene, partial sequence; mitochondrial.
EF437294	Fusarium oxysporum f. sp. radicis-lycopersici strain RL2309 small subunit ribosomal RNA gene, partial sequence; mitochondrial.
EF437295	Fusarium oxysporum f. sp. radicis-lycopersici strain MDI031216059 small subunit ribosomal RNA gene, partial sequence; mitochondrial.
EF437296	Fusarium oxysporum f. sp. radicis-lycopersici strain MDI040126018 small subunit ribosomal RNA gene, partial sequence; mitochondrial.
EF437297	Fusarium oxysporum f. sp. radicis-lycopersici strain PD 20006163 small subunit ribosomal RNA gene, partial sequence; mitochondrial.
EF437298	Fusarium oxysporum f. sp. radicis-lycopersici strain PD 87/192 small subunit ribosomal RNA gene, partial sequence; mitochondrial.
EF437299	Fusarium oxysporum f. sp. radicis-lycopersici strain PD 87/193 small subunit ribosomal RNA gene, partial sequence; mitochondrial.
EF437300	Fusarium oxysporum f. sp. radicis-lycopersici strain PD 87/245 small subunit ribosomal RNA gene, partial sequence; mitochondrial.
EF437301	Fusarium oxysporum f. sp. radicis-lycopersici strain PD 95/1187 small subunit ribosomal RNA gene, partial sequence; mitochondrial.
EF437302	Fusarium oxysporum f. sp. radicis-lycopersici strain C142 small subunit ribosomal RNA gene, partial sequence; mitochondrial.
EF437303	Fusarium oxysporum f. sp. radicis-lycopersici strain C560 small subunit ribosomal RNA gene, partial sequence; mitochondrial.
EF437304	Fusarium oxysporum f. sp. radicis-lycopersici strain C63F small subunit ribosomal RNA gene, partial sequence; mitochondrial.
EF437305	Fusarium oxysporum f. sp. lycopersici strain 004 small subunit ribosomal RNA gene, partial sequence; mitochondrial.
EF437306	Fusarium oxysporum f. sp. lycopersici strain 007 small subunit ribosomal RNA gene, partial sequence; mitochondrial.
JX025995	Cucumber mosaic virus isolate Esf172 movement protein (3a) and coat protein (3b) genes, complete cds.
JX025987	Cucumber mosaic virus isolate esf172-1 2b protein (2b) gene, complete cds.
JX025986	Cucumber mosaic virus isolate esf172-2 2b protein (2b) gene, complete cds.
DQ302719	Cucumber mosaic virus isolate GF coat protein (CP) gene, complete cds.
MH020802	Cucumber mosaic virus isolate GKVK coat protein gene, partial cds.
KT921314	Cucumber mosaic virus isolate HM3 segment RNA1, complete sequence.
KT921315	Cucumber mosaic virus isolate HM3 segment RNA2, complete sequence.
DQ302720	Cucumber mosaic virus isolate JF coat protein (CP) gene, complete cds.
HQ107954	Cucumber mosaic virus isolate JKM12 coat protein gene, partial cds.
KC218817	Cucumber mosaic virus isolate JSDF10-FQ coat protein gene, complete cds.
MH038048	Cucumber mosaic virus isolate K3 Khanpur coat protein gene, partial cds.
EF566755	Bemisia tabaci isolate CH-BJ03 cytochrome oxidase subunit I (COI) gene, partial cds; mitochondrial.
JX025985	Cucumber mosaic virus isolate Khn1 2b protein (2b) gene, complete cds.
JX025993	Cucumber mosaic virus isolate Khn1 movement protein (3a) and coat protein (3b) genes, complete cds.
JX025982	Cucumber mosaic virus isolate Mgh1 2b protein (2b) gene, complete cds.
HQ659502	Cucumber mosaic virus isolate MS coat protein gene, partial cds.
GQ227492	Cucumber mosaic virus isolate New Delhi movement protein gene, complete cds.
GU111227	Cucumber mosaic virus isolate New Delhi segment RNA1, complete sequence.
GU111228	Cucumber mosaic virus isolate New Delhi segment RNA2, complete sequence.
GU111229	Cucumber mosaic virus isolate New Delhi segment RNA3, complete sequence.
EF672107	Botryotinia fuckeliana strain XY6-1 histidine kinase (os2) gene, complete cds.
EF694107	Bemisia tabaci isolate CH-HuB-WH17 cytochrome oxidase subunit 1 (COI) gene, partial cds; mitochondrial.
EU000318	Bemisia tabaci isolate CH-HuB-XT01 cytochrome oxidase subunit I (COI) gene, partial cds; mitochondrial.
EU019878	Aphis gossypii from tomato elongation factor 1 alpha gene, partial cds.
JX025973	Cucumber mosaic virus isolate Orm154-1 2b protein (2b) gene, complete cds.
JX025983	Cucumber mosaic virus isolate Orm154-2 2b protein (2b) gene, complete cds.
MF351527	Cucumber mosaic virus isolate PAK-13-1 coat protein gene, partial cds.
MF351523	Cucumber mosaic virus isolate PAK-17-2 coat protein gene, partial cds.
DQ302721	Cucumber mosaic virus isolate SF coat protein (CP) gene, complete cds.
EU180221	Citrus exocortis viroid, partial genome.
EU192047	Bemisia tabaci isolate 16 cytochrome oxidase subunit 1-like gene, partial sequence; mitochondrial.
EU192048	Bemisia tabaci isolate 17 cytochrome oxidase subunit 1 gene, partial cds; mitochondrial.
EU192051	Bemisia tabaci isolate 20 cytochrome oxidase subunit 1 gene, partial cds; mitochondrial.
EU192052	Bemisia tabaci isolate 21 cytochrome oxidase subunit 1 gene, partial cds; mitochondrial.
EU192054	Bemisia tabaci isolate 24 cytochrome oxidase subunit 1 gene, partial cds; mitochondrial.
EU192056	Bemisia tabaci isolate 26 cytochrome oxidase subunit 1 gene, partial cds; mitochondrial.
EU192061	Bemisia tabaci isolate 22 cytochrome oxidase subunit 1-like gene, partial sequence; mitochondrial.
EU192065	Bemisia tabaci isolate 34 cytochrome oxidase subunit 1 gene, partial cds; mitochondrial.
EU192069	Bemisia tabaci isolate 38 cytochrome oxidase subunit 1-like gene, partial sequence; mitochondrial.
HQ283392	Cucumber mosaic virus isolate SFQT1-2 segment RNA1, complete sequence.
HQ283391	Cucumber mosaic virus isolate SFQT1-2 segment RNA2, complete sequence.
HQ283393	Cucumber mosaic virus isolate SFQT1-2 segment RNA3, complete sequence.
KY646101	Cucumber mosaic virus isolate TA-to segment RNA3 movement protein gene, partial cds.
JF279606	Cucumber mosaic virus isolate Tfr-In segment RNA-3, complete sequence.
KJ173753	Cucumber mosaic virus isolate To33 coat protein (CP) gene, complete cds.
JF279605	Cucumber mosaic virus isolate Tss-In segment RNA-3, complete sequence.
MH119160	Cucumber mosaic virus isolate YA53 coat protein mRNA, complete cds.
JX112023	Cucumber mosaic virus isolate Yaz.Yaz.Tom coat protein gene, complete cds.
MT786691	Cucumber mosaic virus isolate YXPFQ2 coat protein (CP) gene, complete cds.
DQ249298	Cucumber mosaic virus movement protein and coat protein genes, complete cds.
X89003	Cucumber mosaic virus satellite RNA (strain F2)
X89004	Cucumber mosaic virus satellite RNA (strain FG)
X86426	Cucumber mosaic virus satellite RNA (strain PG)
X86409	Cucumber mosaic virus satellite RNA (strain T1)
X86416	Cucumber mosaic virus satellite RNA (strain T12)
X86413	Cucumber mosaic virus satellite RNA (strain T16)
X86708	Cucumber mosaic virus satellite RNA (strain T18)
X86410	Cucumber mosaic virus satellite RNA (strain T2)
X86412	Cucumber mosaic virus satellite RNA (strain T22)
X86419	Cucumber mosaic virus satellite RNA (strain T27)
X86415	Cucumber mosaic virus satellite RNA (strain T4)
X86418	Cucumber mosaic virus satellite RNA (strain T57)
X86423	Cucumber mosaic virus satellite RNA (strain T59)
X86414	Cucumber mosaic virus satellite RNA (strain T6)
X86411	Cucumber mosaic virus satellite RNA (strain T7)
X86420	Cucumber mosaic virus satellite RNA (strain T8)
X86408	Cucumber mosaic virus satellite RNA (strain T8A)
HQ283395	Cucumber mosaic virus satellite RNA isolate FFQT1-3, complete sequence.
HQ283394	Cucumber mosaic virus satellite RNA isolate SFQT1-2, complete sequence.
KY747452	Cucumber mosaic virus satellite RNA isolate TA-to, partial sequence.
DQ785472	Cucumber mosaic virus satellite RNA strain T1, complete sequence.
EF363687	Cucumber mosaic virus satellite RNA strain Yn12, complete sequence.
DQ249297	Cucumber mosaic virus satellite RNA, complete sequence.
J02061	Cucumber mosaic virus satellite RNA, partial sequence.
KX885859	Cucumber mosaic virus strain 10-T coat protein gene, complete cds.
KX885857	Cucumber mosaic virus strain A-T6 coat protein gene, complete cds.
KX885865	Cucumber mosaic virus strain N-T2 coat protein gene, complete cds.
EU402598	Polish tomato phyllody phytoplasma 16S ribosomal RNA gene, partial sequence.
DQ885887	Cucumber mosaic virus strain Tom-shoestring movement protein gene, complete cds.
EU427729	Bemisia tabaci pop-variant CLM133-NW cytochrome oxidase subunit 1-like gene, partial sequence; mitochondrial.
MN990976	Eggplant mottled dwarf nucleorhabdovirus isolate EM170361 RNA-dependent RNA polymerase gene, partial cds.
EU480372	Bemisia tabaci isolate E07 18S ribosomal RNA gene, partial sequence; internal transcribed spacer 1, complete sequence; and 5.8S ribosomal RNA gene, partial sequence.
EU480376	Bemisia tabaci isolate E11 18S ribosomal RNA gene, partial sequence; internal transcribed spacer 1, complete sequence; and 5.8S ribosomal RNA gene, partial sequence.
EU480397	Bemisia tabaci isolate S07 18S ribosomal RNA gene, partial sequence; internal transcribed spacer 1, complete sequence; and 5.8S ribosomal RNA gene, partial sequence.
EU480405	Bemisia tabaci isolate C03 18S ribosomal RNA gene, partial sequence; internal transcribed spacer 1, complete sequence; and 5.8S ribosomal RNA gene, partial sequence.
KU663136	Erectites yellow mosaic virus isolate YN4357 AV2 protein (AV2) gene, complete cds; and AV1 protein (AV1) gene, partial cds.
JQ042286	Grapevine Algerian latent virus isolate Tom10 capsid protein gene, complete cds.
JQ042287	Grapevine Algerian latent virus isolate Tom11 capsid protein gene, complete cds.
JQ042288	Grapevine Algerian latent virus isolate Tom12 capsid protein gene, complete cds.
JQ042289	Grapevine Algerian latent virus isolate Tom13 capsid protein gene, partial cds.
JQ042282	Grapevine Algerian latent virus isolate Tom6 capsid protein gene, complete cds.
JQ042283	Grapevine Algerian latent virus isolate Tom7 capsid protein gene, complete cds.
JQ042284	Grapevine Algerian latent virus isolate Tom8 capsid protein gene, complete cds.
JQ042285	Grapevine Algerian latent virus isolate Tom9 capsid protein gene, complete cds.
MK164882	Groundnut bud necrosis tospovirus isolate CBE-tomato coat protein gene, complete cds.
MN726917	Groundnut bud necrosis tospovirus isolate MP1 coat protein gene, partial cds.
MN726919	Groundnut bud necrosis tospovirus isolate SN1 coat protein gene, partial cds.
MN726915	Groundnut bud necrosis tospovirus isolate TM1 coat protein gene, partial cds.
MN726918	Groundnut bud necrosis tospovirus isolate TP1 coat protein gene, partial cds.
MN726916	Groundnut bud necrosis tospovirus isolate VL1 coat protein gene, partial cds.
MK032862	Groundnut bud necrosis virus isolate CBE movement protein gene, partial cds.
MK089829	Groundnut bud necrosis virus isolate CBE nonstructural protein gene, complete cds.
MK032858	Groundnut bud necrosis virus isolate CBE nucleocapsid protein gene, complete cds.
MH754140	Groundnut bud necrosis virus isolate CBE RNA-dependent RNA polymerase (RdRp) gene, partial cds.
MK204380	Groundnut bud necrosis virus isolate CBE segment L, complete sequence.
MK032864	Groundnut bud necrosis virus isolate DMP movement protein gene, partial cds.
MK165098	Groundnut bud necrosis virus isolate DMP non-strucutral small protein gene, complete cds.
MK032860	Groundnut bud necrosis virus isolate DMP nucleocapsid protein gene, complete cds.
MH754143	Groundnut bud necrosis virus isolate DMP RNA-dependent RNA polymerase (RdRp) gene, partial cds.
MK204382	Groundnut bud necrosis virus isolate DMP segment L, complete sequence.
EU310877	Groundnut bud necrosis virus isolate GBNV-TFLU non-structural movement protein (NSm) gene, partial cds.
EU685335	Clavibacter michiganensis subsp. michiganensis strain BC2643 16S ribosomal RNA gene, partial sequence.
EU446282	Groundnut bud necrosis virus isolate GBNV-To-Ban nucleocapsid protein (N) gene, complete cds.
KF723559	Groundnut bud necrosis virus isolate Haveri coat protein gene, complete cds.
MK032863	Groundnut bud necrosis virus isolate KGI movement protein gene, partial cds.
MK089830	Groundnut bud necrosis virus isolate KGI nonstructural protein gene, complete cds.
MK032859	Groundnut bud necrosis virus isolate KGI nucleocapsid protein gene, complete cds.
EU723239	Burkholderia tropica strain TAt-076 16S ribosomal RNA gene, partial sequence.
EU723240	Burkholderia tropica strain TAt-0720 16S ribosomal RNA gene, partial sequence.
EU723241	Burkholderia tropica strain TAt-0750 16S ribosomal RNA gene, partial sequence.
EU723242	Burkholderia xenovorans strain TAt-07106 16S ribosomal RNA gene, partial sequence.
EU723243	Burkholderia xenovorans strain TAt-0771 16S ribosomal RNA gene, partial sequence.
EU729744	Tomato chlorotic dwarf viroid, complete genome.
MH754142	Groundnut bud necrosis virus isolate KGI RNA-dependent RNA polymerase (RdRp) gene, partial cds.
MK204381	Groundnut bud necrosis virus isolate KGI segment L, complete sequence.
MK032865	Groundnut bud necrosis virus isolate MDU movement protein gene, partial cds.
MK165099	Groundnut bud necrosis virus isolate MDU non-strucutral small protein gene, complete cds.
MK032861	Groundnut bud necrosis virus isolate MDU nucleocapsid protein gene, complete cds.
MH754141	Groundnut bud necrosis virus isolate MDU RNA-dependent RNA polymerase (RdRp) gene, partial cds.
MK204383	Groundnut bud necrosis virus isolate MDU segment L, complete sequence.
MK557890	Groundnut bud necrosis virus isolate Thir-Tom nonstructural protein gene, complete cds.
MK557891	Groundnut bud necrosis virus isolate Thir-Tom nucleocapsid protein gene, complete cds.
EU882813	Peruvian tomato phytoplasma 16S ribosomal RNA gene, partial sequence.
EU373772	Groundnut bud necrosis virus isolate To-Agr nucleocapsid (N) gene, complete cds.
EU373786	Groundnut bud necrosis virus isolate To-Ahm nucleocapsid (N) gene, complete cds.
EU373765	Groundnut bud necrosis virus isolate To-Ale nucleocapsid (N) gene, complete cds.
EU373775	Groundnut bud necrosis virus isolate To-All nucleocapsid (N) gene, complete cds.
EU373767	Groundnut bud necrosis virus isolate To-Cho nucleocapsid (N) gene, complete cds.
EU373773	Groundnut bud necrosis virus isolate To-Dan nucleocapsid (N) gene, complete cds.
EU373777	Groundnut bud necrosis virus isolate To-Dew nucleocapsid (N) gene, complete cds.
EU373794	Groundnut bud necrosis virus isolate To-Din nucleocapsid gene, complete cds.
EU373769	Groundnut bud necrosis virus isolate To-Hos.2 nucleocapsid (N) gene, complete cds.
EU373776	Groundnut bud necrosis virus isolate To-Ind nucleocapsid (N) gene, complete cds.
EU373790	Groundnut bud necrosis virus isolate To-Jai.2 nucleocapsid (N) gene, complete cds.
EU373788	Groundnut bud necrosis virus isolate To-Jal.1 nucleocapsid (N) gene, complete cds.
EU373784	Groundnut bud necrosis virus isolate To-Khe nucleocapsid (N) gene, complete cds.
EU373792	Groundnut bud necrosis virus isolate To-Kol nucleocapsid (N) gene, complete cds.
EU373793	Groundnut bud necrosis virus isolate To-Kur.1 nucleocapsid gene, complete cds.
EU373771	Groundnut bud necrosis virus isolate To-Mat nucleocapsid (N) gene, complete cds.
EU373785	Groundnut bud necrosis virus isolate To-Meh nucleocapsid (N) gene, complete cds.
EU373787	Groundnut bud necrosis virus isolate To-Meh.A nucleocapsid (N) gene, complete cds.
EU373768	Groundnut bud necrosis virus isolate To-Mpa.2 nucleocapsid (N) gene, complete cds.
EU373766	Groundnut bud necrosis virus isolate To-Pim nucleocapsid (N) gene, complete cds.
EU373770	Groundnut bud necrosis virus isolate To-Ran nucleocapsid (N) gene, complete cds.
EU373789	Groundnut bud necrosis virus isolate To-Shr nucleocapsid (N) gene, complete cds.
EU373783	Groundnut bud necrosis virus isolate To-Sur.1 nucleocapsid (N) gene, complete cds.
EU373791	Groundnut bud necrosis virus isolate To-Ton nucleocapsid (N) gene, complete cds.
EU918197	Candidatus Liberibacter sp. TX 3-08 16S ribosomal RNA gene, partial sequence.
EU373781	Groundnut bud necrosis virus isolate To-Ujj.10 nucleocapsid (N) gene, complete cds.
FJ175375	Candidatus Liberibacter sp. JKB-2009a 16S ribosomal RNA gene, partial sequence.
EU373782	Groundnut bud necrosis virus isolate To-Ujj.11 nucleocapsid (N) gene, complete cds.
EU373778	Groundnut bud necrosis virus isolate To-Ujj.7 nucleocapsid (N) gene, complete cds.
FJ188547	Bemisia tabaci isolate CLM141-B cytochrome c oxidase subunit I gene, partial cds; mitochondrial.
FJ188549	Bemisia tabaci isolate CLM143-B cytochrome c oxidase subunit I gene, partial cds; mitochondrial.
EU373779	Groundnut bud necrosis virus isolate To-Ujj.8 nucleocapsid (N) gene, complete cds.
EU373780	Groundnut bud necrosis virus isolate To-Ujj.9 nucleocapsid (N) gene, complete cds.
EU373774	Groundnut bud necrosis virus isolate To-Zar nucleocapsid (N) gene, complete cds.
EU295663	Groundnut bud necrosis virus isolate TOKA nonfunctional movement protein (NSm) gene, partial sequence.
FJ267389	Candidatus Phytoplasma AZ04-1-4 16S ribosomal RNA gene, partial sequence.
FJ267390	Candidatus Phytoplasma AZ04-1-5 16S ribosomal RNA gene, partial sequence.
MN462623	Groundnut bud necrosis virus isolate VNS TOM1 nucleocapsid gene, complete cds.
FJ392715	Rhizoctonia solani isolate CSL1937 beta-tubulin gene, partial cds.
MN462624	Groundnut bud necrosis virus isolate VNS TOM2 nucleocapsid gene, complete cds.
FJ435113	Rhizoctonia solani strain CSL1937 internal transcribed spacer 1, partial sequence; 5.8S ribosomal RNA gene, complete sequence; and internal transcribed spacer 2, partial sequence.
AY817495	Groundnut bud necrosis virus movement protein (MP) gene, complete cds.
AY817496	Groundnut bud necrosis virus movement protein (MP) gene, complete cds.
FJ478404	Burkholderia sp. TAt-0728 16S ribosomal RNA gene, partial sequence.
FJ478405	Burkholderia sp. TAt-045 16S ribosomal RNA gene, partial sequence.
FJ478406	Burkholderia sp. TAt-0769 16S ribosomal RNA gene, partial sequence.
AY817497	Groundnut bud necrosis virus movement protein (MP) gene, complete cds.
HM195249	Groundnut bud necrosis virus nucleocapsid gene, complete cds.
AY727923	Groundnut bud necrosis virus nucleocapsid protein (NP) gene, complete cds.
AY463968	Groundnut bud necrosis virus nucleocapsid protein gene, complete cds.
FJ664913	Fusarium oxysporum f. sp. lycopersici strain CAV330 translation elongation factor 1 alpha gene, partial cds.
FJ664915	Fusarium oxysporum f. sp. radicis-lycopersici strain CAV335 translation elongation factor 1 alpha gene, partial cds.
FJ665074	Fusarium oxysporum f. sp. lycopersici strain CAV330 small subunit ribosomal RNA gene, partial sequence; mitochondrial.
FJ665075	Fusarium oxysporum f. sp. radicis-lycopersici strain CAV335 small subunit ribosomal RNA gene, partial sequence; mitochondrial.
AY734235	Groundnut bud necrosis virus nucleocapsid protein gene, complete cds.
MK140505	Groundnut ringspot virus isolate PY10 nucleocapsid protein gene, partial cds.
MK140506	Groundnut ringspot virus isolate PY11 nucleocapsid protein gene, partial cds.
JQ728545	Honeysuckle yellow vein mosaic betasatellite, complete sequence.
FJ712247	Bemisia tabaci from tomato 16S ribosomal RNA gene, partial sequence; mitochondrial.
FJ712254	Bemisia tabaci from tomato 16S ribosomal RNA gene, partial sequence; mitochondrial.
FJ712255	Bemisia tabaci from tomato 16S ribosomal RNA gene, partial sequence; mitochondrial.
FJ712256	Bemisia tabaci from tomato 16S ribosomal RNA gene, partial sequence; mitochondrial.
FJ712260	Bemisia tabaci from tomato 16S ribosomal RNA gene, partial sequence; mitochondrial.
FJ822877	Tomato chlorotic dwarf viroid isolate EF-09, complete genome.
FJ822878	Tomato chlorotic dwarf viroid isolate EF-02, complete genome.
FJ824844	Mexican papita viroid isolate VF2, complete sequence.
FJ434943	Honeysuckle yellow vein virus, complete sequence.
HM164545	Honeysuckle yellow vein virus, complete sequence.
HM164547	Honeysuckle yellow vein virus, complete sequence.
FJ900156	Verticillium dahliae isolate Le 78 18S ribosomal RNA gene, partial sequence; internal transcribed spacer 1, 5.8S ribosomal RNA gene, and internal transcribed spacer 2, complete sequence; and 28S ribosomal RNA gene, partial sequence.
FJ900157	Verticillium dahliae isolate Le88 18S ribosomal RNA gene, partial sequence; internal transcribed spacer 1, 5.8S ribosomal RNA gene, and internal transcribed spacer 2, complete sequence; and 28S ribosomal RNA gene, partial sequence.
FJ900158	Verticillium dahliae isolate Le112 18S ribosomal RNA gene, partial sequence; internal transcribed spacer 1, 5.8S ribosomal RNA gene, and internal transcribed spacer 2, complete sequence; and 28S ribosomal RNA gene, partial sequence.
FJ900159	Verticillium dahliae isolate Le1069 18S ribosomal RNA gene, partial sequence; internal transcribed spacer 1, 5.8S ribosomal RNA gene, and internal transcribed spacer 2, complete sequence; and 28S ribosomal RNA gene, partial sequence.
FJ900160	Verticillium dahliae isolate Le1070 18S ribosomal RNA gene, partial sequence; internal transcribed spacer 1, 5.8S ribosomal RNA gene, and internal transcribed spacer 2, complete sequence; and 28S ribosomal RNA gene, partial sequence.
FJ900161	Verticillium dahliae isolate Le1071 18S ribosomal RNA gene, partial sequence; internal transcribed spacer 1, 5.8S ribosomal RNA gene, and internal transcribed spacer 2, complete sequence; and 28S ribosomal RNA gene, partial sequence.
FJ900162	Verticillium dahliae isolate Le1072 18S ribosomal RNA gene, partial sequence; internal transcribed spacer 1, 5.8S ribosomal RNA gene, and internal transcribed spacer 2, complete sequence; and 28S ribosomal RNA gene, partial sequence.
FJ900163	Verticillium dahliae isolate Le1073 18S ribosomal RNA gene, partial sequence; internal transcribed spacer 1, 5.8S ribosomal RNA gene, and internal transcribed spacer 2, complete sequence; and 28S ribosomal RNA gene, partial sequence.
FJ900164	Verticillium dahliae isolate Le1074 18S ribosomal RNA gene, partial sequence; internal transcribed spacer 1, 5.8S ribosomal RNA gene, and internal transcribed spacer 2, complete sequence; and 28S ribosomal RNA gene, partial sequence.
FJ900165	Verticillium dahliae isolate Le1075 18S ribosomal RNA gene, partial sequence; internal transcribed spacer 1, 5.8S ribosomal RNA gene, and internal transcribed spacer 2, complete sequence; and 28S ribosomal RNA gene, partial sequence.
FJ900166	Verticillium dahliae isolate Le1076 18S ribosomal RNA gene, partial sequence; internal transcribed spacer 1, 5.8S ribosomal RNA gene, and internal transcribed spacer 2, complete sequence; and 28S ribosomal RNA gene, partial sequence.
FJ900167	Verticillium dahliae isolate Le1078 18S ribosomal RNA gene, partial sequence; internal transcribed spacer 1, 5.8S ribosomal RNA gene, and internal transcribed spacer 2, complete sequence; and 28S ribosomal RNA gene, partial sequence.
FJ900168	Verticillium dahliae isolate Le1079 18S ribosomal RNA gene, partial sequence; internal transcribed spacer 1, 5.8S ribosomal RNA gene, and internal transcribed spacer 2, complete sequence; and 28S ribosomal RNA gene, partial sequence.
FJ900169	Verticillium dahliae isolate Le1080 18S ribosomal RNA gene, partial sequence; internal transcribed spacer 1, 5.8S ribosomal RNA gene, and internal transcribed spacer 2, complete sequence; and 28S ribosomal RNA gene, partial sequence.
FJ900170	Verticillium dahliae isolate Te1081 18S ribosomal RNA gene, partial sequence; internal transcribed spacer 1, 5.8S ribosomal RNA gene, and internal transcribed spacer 2, complete sequence; and 28S ribosomal RNA gene, partial sequence.
FJ900171	Verticillium dahliae isolate Le1082 18S ribosomal RNA gene, partial sequence; internal transcribed spacer 1, 5.8S ribosomal RNA gene, and internal transcribed spacer 2, complete sequence; and 28S ribosomal RNA gene, partial sequence.
FJ900172	Verticillium dahliae isolate Le1083 18S ribosomal RNA gene, partial sequence; internal transcribed spacer 1, 5.8S ribosomal RNA gene, and internal transcribed spacer 2, complete sequence; and 28S ribosomal RNA gene, partial sequence.
FJ900173	Verticillium dahliae isolate Le1084 18S ribosomal RNA gene, partial sequence; internal transcribed spacer 1, 5.8S ribosomal RNA gene, and internal transcribed spacer 2, complete sequence; and 28S ribosomal RNA gene, partial sequence.
FJ900174	Verticillium dahliae isolate Le1087 18S ribosomal RNA gene, partial sequence; internal transcribed spacer 1, 5.8S ribosomal RNA gene, and internal transcribed spacer 2, complete sequence; and 28S ribosomal RNA gene, partial sequence.
FJ900175	Verticillium dahliae isolate Le1088 18S ribosomal RNA gene, partial sequence; internal transcribed spacer 1, 5.8S ribosomal RNA gene, and internal transcribed spacer 2, complete sequence; and 28S ribosomal RNA gene, partial sequence.
FJ900176	Verticillium dahliae isolate Le1089 18S ribosomal RNA gene, partial sequence; internal transcribed spacer 1, 5.8S ribosomal RNA gene, and internal transcribed spacer 2, complete sequence; and 28S ribosomal RNA gene, partial sequence.
FJ900177	Verticillium dahliae isolate Le1090 18S ribosomal RNA gene, partial sequence; internal transcribed spacer 1, 5.8S ribosomal RNA gene, and internal transcribed spacer 2, complete sequence; and 28S ribosomal RNA gene, partial sequence.
FJ900178	Verticillium dahliae isolate Le1091 18S ribosomal RNA gene, partial sequence; internal transcribed spacer 1, 5.8S ribosomal RNA gene, and internal transcribed spacer 2, complete sequence; and 28S ribosomal RNA gene, partial sequence.
FJ900179	Verticillium dahliae isolate Le1092 18S ribosomal RNA gene, partial sequence; internal transcribed spacer 1, 5.8S ribosomal RNA gene, and internal transcribed spacer 2, complete sequence; and 28S ribosomal RNA gene, partial sequence.
FJ900180	Verticillium dahliae isolate Le1093 18S ribosomal RNA gene, partial sequence; internal transcribed spacer 1, 5.8S ribosomal RNA gene, and internal transcribed spacer 2, complete sequence; and 28S ribosomal RNA gene, partial sequence.
FJ900181	Verticillium dahliae isolate Le1094 18S ribosomal RNA gene, partial sequence; internal transcribed spacer 1, 5.8S ribosomal RNA gene, and internal transcribed spacer 2, complete sequence; and 28S ribosomal RNA gene, partial sequence.
FJ900182	Verticillium dahliae isolate Le1095 18S ribosomal RNA gene, partial sequence; internal transcribed spacer 1, 5.8S ribosomal RNA gene, and internal transcribed spacer 2, complete sequence; and 28S ribosomal RNA gene, partial sequence.
FJ900183	Verticillium dahliae isolate Le1096 18S ribosomal RNA gene, partial sequence; internal transcribed spacer 1, 5.8S ribosomal RNA gene, and internal transcribed spacer 2, complete sequence; and 28S ribosomal RNA gene, partial sequence.
FJ900184	Verticillium dahliae isolate Le1098 18S ribosomal RNA gene, partial sequence; internal transcribed spacer 1, 5.8S ribosomal RNA gene, and internal transcribed spacer 2, complete sequence; and 28S ribosomal RNA gene, partial sequence.
FJ900185	Verticillium dahliae isolate Le1099 18S ribosomal RNA gene, partial sequence; internal transcribed spacer 1, 5.8S ribosomal RNA gene, and internal transcribed spacer 2, complete sequence; and 28S ribosomal RNA gene, partial sequence.
FJ900186	Verticillium dahliae isolate Le1102 internal transcribed spacer 1, partial sequence; 5.8S ribosomal RNA gene and internal transcribed spacer 2, complete sequence; and 28S ribosomal RNA gene, partial sequence.
FJ900187	Verticillium dahliae isolate Le1104 18S ribosomal RNA gene, partial sequence; internal transcribed spacer 1, 5.8S ribosomal RNA gene, and internal transcribed spacer 2, complete sequence; and 28S ribosomal RNA gene, partial sequence.
FJ900188	Verticillium dahliae isolate Le1106 18S ribosomal RNA gene, partial sequence; internal transcribed spacer 1, 5.8S ribosomal RNA gene, and internal transcribed spacer 2, complete sequence; and 28S ribosomal RNA gene, partial sequence.
FJ900189	Verticillium dahliae isolate Le1107 18S ribosomal RNA gene, partial sequence; internal transcribed spacer 1, 5.8S ribosomal RNA gene, and internal transcribed spacer 2, complete sequence; and 28S ribosomal RNA gene, partial sequence.
[truncated: 7,385 more rows]

## Sheet: Sheet2
Ageratum yellow vein virus
Ageratum yellow vein Hualian virus
Chilli leaf curl virus
Chino del tomate virus
Chino del tomate Amazonas virus
Cotton leaf curl Kokhran virus
[truncated: 121 more rows]

## Sheet: Tomato virus families
Alphaflexiviridae	147
[truncated: 17 more rows]

[truncated: 5 more sheets: Summary, Graphs, Summary, Graphs (2), Article Trends, Article Trends (Cum), Sheet1]
